# Supplementary material for: Four novel Cit7GlcTs functional in flavonoid 7-O-glucoside biosynthesis are vital to flavonoid biosynthesis shunting in citrus
Source: Hortic Res. 2024 Apr 25;11(6):uhae098. doi: 10.1093/hr/uhae098 (PMC11165160; doi:10.1093/hr/uhae098)
Supplement: Web_Material_uhae098 [file web_material_uhae098.zip]

Archive with 2 entries (2 files):
- supplemental Tables S1-S5.xlsx
- Supplementary Figures.pdf
