# Supplementary material for: Four novel Cit7GlcTs functional in flavonoid 7-O-glucoside biosynthesis are vital to flavonoid biosynthesis shunting in citrus
Source: Hortic Res. 2024 Apr 25;11(6):uhae098. doi: 10.1093/hr/uhae098 (PMC11165160; doi:10.1093/hr/uhae098)
Supplement: Web_Material_uhae098 [file web_material_uhae098.zip › supplemental Tables S1-S5.xlsx]

## Sheet: Table S1
Table S1. Information of the pummelo genome UGTs identified in this study.
Gene ID	Protein length (aa)	Molecular Weight (Da)	pI	Protein sequences
Cg2g012130.1	496	55565.24	5.42	MASEGRCQQPHFVLFPFLAQGHLIPMIDIARLLAQNGAAITIVTTPANAARFKTVVARAMQSGLPLQLIEIQFPYREAGIPEGSENFDMLHSTDLLFNFFKSLTLLQLPLENLLKELAPKPSCIVSDMCYPWTVDTAARFNIPRISFHGFSCFCLLCLYNLHTSKVHENVTSNSDYFVVPGLPDQIEMTKVQVPLLHEKSKDFGEIILAADMKSYGSIINTFEELESEYVKEYRKTKGGKVWCLGPVSLCNKQDIDKAERGKKAAIDVSECLNWLDSWPPNSVVYVCLGSICNLTSSQMIELGVGLEASKKPFIWVIRGGNNTSKEIQEWLLEEKFEERVKGRGFLILGWAPQVLMLSHPSIGGFLTHCGWNSSLEAISAGVPMITWPLFGDQFCNEKL…
Cg7g015690.1	469	51246.73	5.62	MSSSNTRTTHILIFPYPAQGHMLPLLDLTHQLSLKDLDITILVTPKNLPILSPLLDAHPAIKTLVLPFPSHPSIPPGIENVRELGNRGNYPIMTALGKLYGPIIDWFRSQANPPVAILSDFFLGWTLKLAHQLNIVRIAFFSSGWLLASVVDYCWHHIGDVKSLDVVEFPDLPRYPVFKRRHLPSMVRSYKESDPESQFVKDGNLANTSSWGCVFNSFDALEGEYSDYLKRKMGHDRVFGVGPLSLVGLESTGGGDPGLGPNDHVTKWLDGCPDGSVVYVCFGSQKALKRDQMEALASGLEKSGIRFLWVVKTGMIGKGDDGYGSMPDGFEEQVAGRGLVLKGWAPQVSILSHKAVGGFLSHCGWNSLLEGIVGGAMILAWPMEADQFVNAKLLVEDLG…
Cg2g006310.1	474	53382.46	6.01	MGSISSDHHVVLFPFMSKGHIIPILNLVQLLLRRPRVTVTVFTTPANRPFTSKFLSNSSTAACSIIDIPYPENVPEIPAGVESTDKLPSMSLYVPFTRATKLMQPHFERALESLPRVSFMVSDGFLWWTLDSANKFGFPRLVFYGMNNYAMSVSRSVGQNRLLSGVQSDDELLTLPEFPWIKITKKDFDSPITDPEPKGPHFELFIDQIVSTSNSHGMIVNSFYELEPLFADHCNRVGKPKSWCVGPLCLAELPPKNEEPKNELSKPAWIKWLDRKLDEGSSVMYVAFGSQAEISAQQLKEIAIGLEQSKVNFLWVIRTAQSELGDGFEERVKGRGLVVRDWVDQNEILWHGSVQGFLSHCGWNSTLESICAGVPILAWPMMAEQPLNARMVTEEIKVG…
Cg1g019780.1	504	56310.36	5.87	MTRGDSLVYATSAMISEASQFHFLLLPFLAQGHLIPMIDIARLLAQHGAIVTIVTTPVNAARFKTVLARATQSGLQIRLTEIQFPWKEAGLPEGCENIDMLPSIDLASKFFNSLSMLQLPFENLFKEQTPKPCCIISDMGHPWTVDTAAKFNVPRIIFHGFSCFCLLCMNLLRDSKVHENVSSDSEYFKIPGLPDHIGFTRVQIPIPTHKRDDMKELREKIWAAEKKTYGAIINTFEEIESAFVEGCKKGKQGKVWCIGPVSLCNKESIDKVERGNKAAIDVPECLTWLDSQQPSSVVYVCLGSICNLKSSQLIELGLGLEASKKPFIWVTRVGSKLEELEKWLVEENFEERIKGTGLLIRGWAPQVMILSHPAVGGFLTHCGWNSSLEGISAGVQMLT…
Cg5g012040.1	473	52343.83	5.92	MLPAGAHILVYPFPTSGHIIPLLDLTNRLLTLGLNVTVLITQNNLPLLDSLNANHPSTSLQSLVLPQPKWPAGSPATRLLKFMRVLRELHYPALLDWFKSHPSPPVAILSDFFLGWTQGLAAELGLPRVVFSPSGAFALSVSFAMWTDLPTNDDPDNVDALVSFPRVPNCPVYHWYQISHLYRTLKEGDPDWDLHRSNMMANKTSWGIVFNSFAELERVYIDHMKKEMGHDRVWAVGPVLPPDDDLVESMCRGGSSSVPAHDVLTWLDSRRDESVVYVCFGSRYVLTAKQIHELAAALEKTDVDFVYCVREPDERHASQDCGVLPDGFEDRVAGRGYVIRGWSQQVAILRHKAVGAFLTHCGWNSVLEGVSAGVVMLTWPMDADQYTNAQLLVDQLGVG…
Cg8g004210.1	481	53373.9	5.91	MDSKSSPVEMFFFPYVGGGHQIPMVDIARIFAAHGAKSTIITSPKHALSFQKSINRNQQSGLPITIKTLHLPDDIEIPDTDMSATPRTDTSMLQKPLKSLLLDSRPDCIVHDMFHHWSADVINSMNIPRIVFNGNCCFSRCVLENVRKYKPHEKVSSDYEPFVVPGLPDKIELTSSQLPVGARQQEAGSVHKMFAKPEEKSFGIVVNSFYDLEPAYVEYFKQDLGNDKAWFVGPVSLCNRNIEDKAERGQKTSIDEGKILSFLDSKETNSVLYISFGSLARLAPEQLLEIAYGLEASNHSFIWVVGKIFQSPGTRKENGIEENWLPSGFEERMRESKRGLIIRGWAPQLLILEHAAVGGFMTHCGWNSTLESVSAGVPMVTWPITAEQFSNEKLISDVL…
Cg8g004170.1	487	54486.61	6.38	MASGICQLHIFFFPFLAHGHMIPTVDMAKLFTTRGVKASVITTPANAPHLSRSIQKASELGIELDVKIIKFPSAEAGLPEGWENLDAITNEVNRELIVKFYMATTKLQKPLEQLLQEHKPDCLVADMFFPWATDAAAKFGIPRLVFHGTSFFSLCAIKCLALYEPHKKVSSDSEPFVMPNLPGEIKLTRNQLPDPAKQDMGDNDFSRFMKASDDSDLRSYGVVVNSFYELEHAYADHYRKALGRRAWHIGPVSLCNRNFEDKALRGKQASVDEQECLKWLNSKQPNSVVYICFGSVANFTSAQLMEIAMGLEASGQNFIWVVRKNKNNGGEEEKEDWLPEGFEKRMEGKGLIIRGWAPQVLILDHEAVGGFVTHCGWNSILEGVTAGVPLVTWPVYAEQ…
CgUng004790.1	492	54850.52	6.30	MDTQANQLHFVLFPFLAQGHMIPMIDIARLLAQRGVIITIVTTPVNAARFNGILARAIESGLQIKIVQFQLPCEEAGLPEGCENLDMVASLGLAFDFFTAADMLQEPVEKFFAQLKPRPNCIISDMCLPYTAHIAGKFNIPRITFHGTCCFCLVCYNNLFTSKVFESVSSESEYFVVPCLPDKIEFTTQQVDSSLGSRFNVFQKKMGAADTGTYGVIVNSFEELEPAYIKEYKKIRHDKVWCIGPVSLGNKEYSDKAQRGNKASVDEHQCLKWLDSKAPKSVVYACLGSLCNLIPSQMRELGLGLEASNRPFIWVIREGETSKELKKWVVEDGFEERIKGRGLVIWGWAPQVLILSHPSIGGFLTHCGWNSTIEGVSAGLPLLTWPLFGDQFMNEKLVV…
Cg1g003700.1	484	53187.92	5.16	MESSSSKPHAVLLSSPGVGHVIPVLELGKRLVTLYNFHVTIFVVASQTSAAESKILQSAMSSKLCHVIEIPAPDISGLVDPDAAVVTIISVIMREIKPAFRSAISALKTTPTALIVDLFGTESLAIAEELQIPKYVYVGTNAWCVALFVYAPTLDKTVQGQYVVQNESFNIPGCRPLRPEDVVDPMLDRTNQQYFEYVHIGEEIPLSDGILVNTWEDLQPTALTALRDDKYLGRITKVPIYTVGPIIRRLGPAGSWNELFDWLDKQPSESVLYVSFGSGGTLTYEQITELAWGLELSQQRFIWVVRLPNETTGDGSFFTAGSGAGDDDLSSLLPDGFLSRTLDIGVVVPQWAPQIDILSHPSVGGFLSHCGWNSTLESITNGVPMIVWPLYSEQRMNAT…
Cg1g003710.1	481	53190.33	5.27	MQTTKTHIALLASPGMGHLIPVLELGKRFATQNDFQVTIFVVATDTSTVQSQLRNLPNPHLFNIVSLPPVDISALLDADASIVIKIIFMMRESLPALRSSISTLKPRPTALFADLFGTEAFQIADEFEMLKYVYIASNAWFLAATIYFPTIDKRLQEEHYGRKQPLMIPGCRSVRFQDTLEAFTDPKDQLFDEYLRIGLEMVTADGILINTWEDLEPTTLASLRDGISKLPPIYPIGPVVRSMGSSHMSENSSLLEWLDMQPTESVIYVSFGSGGTLSANQMVEVAWGLELSQQRFIWVVRPPMDNDVSGSFFKVGDGSSDGTPDYLPDGFLTRNAKMGVVVPDWAPQVEILGHASVGGFLSHCGWNSTLESIVNGVPLIVWPLYAEQKMNATMLAEEL…
Cg1g003720.1	493	54470.89	5.71	MEIRKPHVALLASPGMGHLIPVLELGKRLVIQNNHHATIFVVANDTSSEQLSKLVNSPDYDILDIVLLPCIDISGIVCTDASLVTQIAVMMHESIPALRSTISAMKYRPTALIVDLFGTEAMAVADEFEMLKYMFIASNAWFVAVTIYAPALDKKVLQEEHVNQKKPLKIPGCSAVRFEDTLEAFLDPYGPMYDGFLQVGMDMSKADGILVNTWEDLESKTLAALRDFNMLRRVAKAPVYPVGPLARSVASSPVSGSHVVLDWLDKQPHESVIYVSFGSGGTLSSKQTMELAWGLEQSKQRFIWVVRPPLDHDVFDSYLTAGSGALNTAEGALDYHYLPEGFLIRTRDVGLVVPMWAPQPEILAHPSVGGFLTHCGWNSTMESIVNGVPMIVWPLYAEQ…
Cg1g005980.1	420	46591	7.16	MGSEVQVRVLMVTFSTHGHLNPTLRLAKRLVSKGLHVTVATTEAERKHLMLNPTAAPITESTVQFVFFPDGLSDDFDRIKYVGALIESLQNVGSKNLSSIINNLSNNDKKISCIIANPFMPWVPDVAAEHKIPCAVLWIQTCAAYSIYYHYFKHPQLFPSLENPNEAVHLPAMPSLLVNELPSFLLPSGPIHFKQLVSDLMRKLDKVKWILGSSFYELEENVVASMATFTPIIPVGPLVSPFMLGKQENIDSIATALINTKRPFLWVIRSRENKEGGVLPAGFLEETKDRGLVVKWCSQEKVLMHPAVSCFLTHCGWNSTLETVAAGVPVIAYPEWTDQPTDAKLLVDVFKIGVRMRNEEDGTLSIQQVQRCIDEATKGLNATQMKKRAVALKEAAKKA…
Cg1g007740.1	478	54294.13	5.22	MADNSKLQIAMFPWLAFGHMIPWLELAKLIAQKGHKIFFISTPRNIDRLPRLPQNLASMIQFVKISLPHVDNLRENAEATIDLPYDEVKYLKQSFDCLEEPMAKLLQSLAPDWLLFDFAAYWLPARARELGIPSGFFSIFTAATLGYFGPSSVLINDSGDHLKTPEDYTRVPNWVSFPTTISYRLFEARKVFDILISDESNVSHGYRFGQSLKGCDIVAVRSCMEFEPEWLKLLEQLHRKPVIPVGQLPTTTGDGDSDAETDTWRSIKEWLDEQEKGSVVYVAFGSEAKPSQEELTEIALGLELSKLPFFWVLKKRLGQADTEPIELPDGFEERTRGRGVVYTSWAPQLAILAHDSVGGFLTHAGWSSVVEALQFGMPLIVLTCYADQGLNAKLLEEKQ…
Cg1g008560.1	496	55707.61	5.5	MDSAGARKAHAVCVPYPAQGHVSPMMQVAKLLHSKGFHITFVNTEFNHRRLIRSKGPEYVKGLPDFRFETIPDGLPPSDRDATQDVPALSDSIRKNGLAPFLELLGKLNSSADDQVPPVTCVVSDGIMGFGRKAAQMLGILDIQFWTASACGMMGYLQHVELLKRGIVPFQDEKFLTDGTLEKPIDWIPGMSNIRLRDLPSFIRTTDPNEIMFDFLGSEAQNCFKSSALIFNTFDEFEHEVLEVIASKFPNIYTVGPLPLLCKQVDETQFRSFGSSFWKEDTDCLKWLDKRDANSVVYVNYGSITVMTEQHLTEFAWGLANSKHPFLWILRPDVVMGDSVVLPDEYFEEIKDRGLIVSWCNQEQVLSHPSVGAFLTHCGWNSTMESISSGVPVICWPFF…
Cg1g008970.1	468	51574.14	5.8	MKKTIALYPGPAFHHMISMVELGKLILQHRSDVSITILVPSMPLEESKTCSYINSISHRLNPIISFYYLPTIQMPSETLSRADIAIESIKLNSSNVFQALENISLTSKILSFIITSTTSFSYHPNIPTYTYFNSCASTLAAILYLPTLHNQITSSFKDHPSSLLFIPGLPPVKSSFMPEPVLDRQKPIYDFFLNYSTSLSKSNGIIINTFDFLEQQAIKAIVHGACVTNGTTPPLHCIGPLIVDAKDRAGGVSDDVSSDCLTWLDSQPSGSVVFLCFGSRGTFSAPQLKEIAIGLERSNQRFLWVVRNPSNAAEAELPEGFLERTKERGLVVKSWAPQSTILGHESVGGFVTHCGWSSVVEAVTYGVPMIAWPLYAEQFLNSVALVQEMKVAMPMFLNG…
Cg1g017210.1	451	50309.22	5.22	MASQAGSQLHFILFPFLAQGHMIPMIDIARLLAQHGALVTIVTTPMNAARFQNVIERGIQSGLRIQVIEFYFPCQEVGLPEGCESWDKLPSMALLPKFFAAIEMLRLPLETLFKEIQPKPGCLISDLECFQGSWSVSSDSEYFLVPGLPDRVEITKAQLPEILKLKSFGEPILAAEMASYGVIVNSFEELEPAYVEEYKKARGGKVWCVGPVSFFNKEDIDKVERGNKASIDCSGCLKWLDSWEPSSVVYVCLGSLCNCSTRQLIELGLGLEATKKPFIWVVRAGDKTKELEELLSEEKFEERIEGRGLLIRGWAPQVVILSHPAVGGFLTHCGWNSVPEAVSNGLPMVTWPFFADQFCNEKLVVQVLRIGVTIGAERPPSLADEERNGVPVKKEDVKK…
Cg1g017230.1	484	53819.36	5.36	MASQAGSQLHFILFPFLAQGHMIPMIDIARLLAQHGALVTIVTTPMNAARFQNVIERGIQSGLRIQVIEFYFPCQEVGLPEGCESWDKLPSMALLPKFFAAIEMLRLPLETLFKEIQPKPSCLISDVCLPWTVSSACKFNVPRIVFHGFSCFCLLCLHSLSVSKAHESVSSDSEYFLVPGLPDRVEITKAQLPEILKLKSFGEPILAAEMASYGVIVNSFEEMEPAYVEEYKNARDGKVWCVGPVSLCNKEDIDKLERGDKTSNDGSGCLKWLDSWQPGSAVYVCLGSLCDSSTTQLIELGLGLEATKKPFIWVIRPGDQAKGLEDWLLAEKFEERIEGRGLLIRGWAPQVVILSHPAIGGFLTHCGWNSVLEAVSNGLPMVTWPFFADQFCNEKLVVQ…
Cg1g017240.1	679	76867.86	6.37	MHGRLGSRLVKELASGEKGQLTHFNDELLNEVIKECSENFLALQSLIRKMQEEGLDFQTTRNADHYGALINHLSLIRNKRCLMAYVYNRAEMIQNLAWTVGLRLFELPEEIQEKLSHLEKDYFKRHSAALESYMSKVDLNLNVDMVPPKDPYIKVRVLDDLGEGIVVSDKAANFARHSMHFLKRTDAEPYISRMRLKNEEVGQLPHLHRENNGKFYVVTKAQKLSNGEYRKWKRVSINEPTFFRIFNSGNDTSNMTLHMVVGHIIPMIDIARLLAKQGAFVTIVTTPKNAARFQNVIERGIQSGLPIQVIEFRFPCQEVGLPEGCENWDMLPSITLVPKFFSAVEMLQLPLENLFREIQPKPSCLISDMLLPWTVSSAMPGLPDQVEITKDQLPEILKK…
Cg1g019770.1	503	56760.71	5.37	MKRRDYLVYPDSAMASETSNFHFILLPFLAQGHLIPMFDIARLLAQHGATATIVTTPVNAARFKTVLARALQCRLQIRLIEIQFPWQEAGLPEGCENFDMLPSIDLAYNFLASLQKLQLPFENLFREQTPQPCCIISDMCMPWTVDTAAKFNVPRIIFHGFSCFCLLCLDILRVSKVHENVSSDSEYFKVPGFPHHIEFTKVQLPISPPTDELKEFDEKILAADKKTYGVIINTFEELESASVKEYKNAKQGKVWCIGPVSLCNKESLDKVERGNKAAIDIPECLTWLDSQQPSSVVYVCLGSICNLTSSQLIELGLGLEASKKPFIWVTRVGNKLEELEKWLVEENFEERIKGRGLLIRGWAPQVMILSHPAVGGFLTHCGWNSSLEGISAGVQMLTW…
Cg1g019810.1	495	55140.79	5.81	MDKATQLHFVLFPFMSQGHMIPMIDIARLLAQRGVIITIFTTPLNAARFHGTLARAIESGLQIHIIETPLPNLEDGLPQGCENMDMLPSLDLALDFFTAADKLLEPVEKLFGQLKPQPNCIISDVCLPYTAQIAGKFNVPRIAFHGTCCFSVVCFNNIFASKFLESISSESEYFSVPGLPDKIELTKKQVDSTQGQKFKAFEYKIGAATLAIDGVIINSFEELEPAYVKEYKKISRDKAWCIGPVSLSNKEYSDKAQRGNTSSLDEHKCLKWLDSKDPKSVVYACLGSMCNLIPSQMMELGLGLEASNRPFIWVIREGETSKELKKWVVEDGFEERIKGRGLVIWDWAPQVLILSHPSVGGFLTHCGWNSTLEGVCAGLPLLTWPLFADQFTNEKLAVH…
Cg1g023260.1	507	56415.43	5.86	MGSENEHIVLLPFMAHGHLIPFLALARQIHQSTGFKITIANTPLNIQYLHNTISCNNPNSSEKFKINLVELPFCSSDHGLPPNTENTENLSFDLIINFFASSQSLKTPLYNLLMGIKEKEGKPPICIITDIFFGWAVDVAKSAGTTNVAFSTGGAYGTLAYISLWLNLPHRKTNSDEFTLPGFPERCHFHITQLHNYLRMADGTDDWSKFMQPQISQSLESYGMFCNTAEEIEPGALQWLRNYTKLPVWAIGPLLPQSYLKKSSSSAPSGSSIYNQHSGKKPGVNPEEIIEWLDLRDPGSVLYISFGSQNTISSSQMMALAIGLEASAKSFIWVIRPPIGFDLRGEFRSEWLPEGFEERIKEIKQGLLVRNWAPQLEILSHKSTGAFLSHCGWNSVIES…
Cg1g023820.1	452	51236.12	5.95	MDTKHQDKPSILMLPWLAHGHIAPHLELAKKLSQKNFHIYFCSTPNNLQSFGRNVEKNFSSSIQLIELQLPNTFPELPSQNQTTKNLPPHLIYTLVGAFEDAKPAFCNILETLKPTLVMYDLFQPWAAEAAYQYDIAAILFLPLSAVACSFLLHNIVNPSLKYPFFESDYQDRESKNINYFLHLTANGTLNKDRFLKAFELSCKFVFIKTSREIESKYLDYFPSLMGNEIIPVGPLIQEPTFKEDDTKIMDWLSQKEPRSVVYASFGSEYFPSKDEIHEIASGLLLSEVNFIWAFRLHPDEKMTIEEALPQGFAEEIERNNKGMIVQGWVPQAKILRHGSIGGFLSHCGWGSVVEGMVFGVPIIGVPMAYEQPSNAKVVVDNGMGMVVPRDKINQRLGG…
Cg1g025790.1	453	50310.25	5.43	MEKQEQQKVSRLVFVLIPFQGHVNPMLQLATILYAKGFSITIIHPQFNSPNSSNHPEFTFIPISDNLPKSQVSAGDLFGIVSALNKNCEGPLTECIQEMLKAEDPHDRISCIVYDSTMYFSQSVADHLKLPGICVRTSPAATMLAFAVFPRLHEQGYISFLESMSLDRVSDLLSLMLKELAASMKKITTDGMLELRAAVADSVKKCSALIVNTVDFLEQEALTKVQELFSASAFTIGPFHKLVPTISGSLLKEDTNCISWLNKQAPKSVIYVSFGSIASIDEKELLETAWGLANCEQPFLWVVRPGLVRGSNCLELLPINFQDSVGERGCIVEWAPQKEVLANDAVGGFWSHCGWNSTLESICEGVPMLCKPFFGDQNLNMRYVCDVWNVGLELEEFEG…
Cg1g026250.1	440	49240.98	6.12	MGSENEHTVMLPLMAHGHLIPFLALAKQIHRSTGFKITIANTPLNIQYLQNTISCANPNSPEKFNVNLVELPFCSLDHDLPPNTENRELVFGSSTFFGWAVDVAKSAGTTNVTFITGGAYGTLAYTSMWFNLPHRKTNSDEFTLPGFPERCHFHITQLHKYWRMADGSDDWSKFMQPNITQSFQSYEMLCKTAEDIEPGALQWPRNYTKLPVWTIGPLLPQSYLKKSSSSSPSGSSIYNQHSGKNPGVNPEKIIEWLDLHHPGSVLYISFGSQNTISSSQTMELAIGLEASAKSFLWVIRPPVGFDLRGEFRSERLPEGFEERIEETKQGLLVRNWAPQLEILSHKSTGAFLSYCGWNSALESLSQGLPMIGWPIAAEQTYNSKMLVEEMGMAVELTRG…
Cg2g002210.1	493	55152.41	6.26	MAQSKENIVMFPFMAQGHIIPFLALALHIEQRHKNYSITFVSTPLNIKKLKSSLPPNSSIDLHEIPFNSSSHGLPPNSENCDVLPYNLVIHLLRASTSLKPAFKEVISSLINQGRPPLCIIADIFFGWTCGVAKELNVFHAIFSGSGSYGLACYYSFWTNLPHNKVTSDEFVLPDFEEASRIHKSQLALNMLEADGTDSWSLFQGENFPAWVNSNGILCNTIEEFDQIGFMYLKRKLGLSVWPVGPILLSLENRAKAGKEGGTSIKFCKEWLDSKDENSVLYISFGSMNTISASQMMQLAMALEASGKNFIWVVRPPIGFDINSEFRASEWLPEGFEERIRDSKRGLLIKNWAPQLEVLSHRATCAFLSHCGWNSVLEALIHGVPIIGWPMAAEQFFNA…
Cg2g002220.1	488	54858.39	6.21	MAQRKENIVMFPLMAQGHIIPFLALALHLENTNRYTITFVNTPSNLKKLKSSLPQNSSIHLREIPFDGIAHDLPPCTENSDSLPFHLFPNFFESTLSFKPHFRKLINGLIDEQNGHKPVCIIADMFFAWSAEIAQECGIFNALFVGGSSFGFACFYSLWLNLPHRDSDEFLLPDFPEASRIHVTQMTKFLRLADGSDSLSVFFQKVLPQWMNADGILFNTIEEVDKIGLMYFSRKLGRPVWPVGPLLLSTGSRAGAGKEYGISTELCKNWLDTKPCNSVIYVSFGSQNTIAASQMMQLAMALEACGKNFIWVVKPPLGFDMNSEFRANEWLPEGFEKRIKDSGQGLVVQKWAPQVEILSHKSISAFLSHCGWNSVLEALSHGVPIIGWPLAAEQFYNSK…
Cg2g002230.1	487	54861.32	6.34	MAQRKETIVLFPFMAQGHIIPFLALALHLEKTNKYTITFVNTPLNLRKLKSSLPQNSSINLLEIPFDSIDHNLPPCTENTDSVPYHLVSKLIEATLSFKPHFKKLINDLIDEQNGYKPLCIITDMFFGWCKEIAQEYGIFHAIFIGGGGFGFACYYSLWVNLPHRNTDSDEFVLPDFPEASTIHATQLADYLRVADGSDSFSVILQKVLPQWMNADGILVNTVEELDKIGLMYFKRKFGRPVWPIGPVLLSTENRGGARKEYGISTELCKKWLDTKPYSSVLYVSFGSQNTIATSQMMKLAMALEASGKNFIWVVRPPIGFDINSEFKANEWLPRGFEERIKCSGQGLVVHKWAPQVEILSHRSVSVFLSHCGWNSVLEALSHGVPIIGWPLAAEQFYN…
Cg2g002240.1	494	55355.02	7.17	MAQRKENIVMFPFMAQGHIIPFLALARRLEETNKYTITLVNTPLNLKKLKSSLPQNSSIHLLEIPFNSVEHDLPPCTENTDSIPYHLLPKFLQASASLEPHFKKLISELVNEQNGQKPLCIITDTFLGWCKETAQEYGIFHAIFIGGGGFGFACLYSMLLNLPHRSTDSDEFLLPDFPEASTLHVTQISPYLRATDGSDSFSVFYKKLLLLWKDADGILVNTVEELDKIGLMYFKRKFGRPVWPIGPVLLSTESRAGARKEYGISTELCKKWLDTKPYTSVLYVSFGSQNTIAASQMMQLAMALEASGKNFIWVVRPPIGFDINSEFKANKWLPRGFEERIKCSGQGLVVHKWAPQVEILSHRSVSAFLSHCGWNSVLEALSHGVPIIGWPLAAEQFYN…
Cg2g002250.1	494	55514.06	6.19	MAQRKENIVMFPFMAQGHIIPFLALALHLEKTNKYTITLVNTPLNLKQLKSSLPQNSSIHLLEIPFNSVVHDLPPCTENTDSIPYHLFPKFLQATASLEPHFKKLISELVNEQNGQKPLCIITDMFLGWCKETAHEYGIFHAIFIGGGGFGFACFYSLWVNLPHRKTDADEFLLPDFPEASTLHVTQISPYLRATDGSDSFSVFYKKLLLLWKDADGILVNTVEELDKIGLMYFKRKFGRPVWPIGPVLLSTENRGGAGKEYGISAEFCRKWLDTKPYSSVLYVSFGSQNTIAASQMVQLAMALEASGKNFIWVVRSPIGFDINYEFKANEWLPRGFEERIKGLGQGLVVHKWAPQVEILSHTSISAFLSHCGWNSVQEALSHGVPIIGWPLTGDQFYN…
Cg2g009970.1	489	53947.94	5.17	MELETTQHIKQSISVALVPTPGMGHVIPLVELAKRLVLQHNFHVTFIIPNDGSPMQPRKQVLESLPPTSISTIFLPPVSFDDLPDHEDVSIEVRITLTLTRSLSALRETLNNLTTDQSTRLVALVVDLFGLEAFTVAREFGVPLYVFFSTTAMDLSLVFHLPELDHKFTCDFKDLPEPVQLPGCVPICGPDLEDCLQERNNETYQSIIHLAKQYPLAAGILVNSFMDLEPGAFKALMESRESSFRLPPVYPVGPLILTGSINESDKTDCLKWLDDQPNGSVLFVCFGSGGTLSQKQLNELALGLEMSGQRFLWVVKCPDEKATNATYFGVHGMKEDNPFDYLPKGFLDRTKGVGLVVPSWAPQIQVLSHGSTGGFLSHCGWNSVLESIVHGVPIIAWPL…
Cg2g012100.1	387	43276	4.98	MIDTTRLLAQHGAAITIVTTPANAARFKTVVARAMQFGLPLQLIEIQFPYQEAGVPEGCENFDMLHSTDLVSNFFKSLRLLQLPLENLLKELTPKPSCIVSATCYPWTVDTAARFNIPRISFHGFSCFCLLCLYNLPTSTVQENVTSNSDYLVVPGLPDQIEMTKVREKWKDFGEMVLAADMKSYGIIINTFEELESEYVKECKKTKGGKAAVDISECLNWLDSWPPNSVVYVCLGSICNLTSSQMIELGLEEKFEERVKGRGILILGWAPQVLILSHPSIGGFLTHCGWNSSLEGISAGVPLITWPLYGDQFWNEKLIVQVLNIGVRIGVEVPLDFGEEEEIGVLVKKEDVVKAINILMDEGGETDDRRKRAREFQIMAKRTTEET
Cg2g012120.1	501	55538.18	6.90	MASPLPAHQLHFVLIPLMSPGHLIPMIDMARLLAEHGIKVTIVTTPLNTTRFNTTVKRAVESGLSIQLLQLEFPSVESGLPQGCENMDKLPSRDLIKNFFHAASMLQQPFEQLFDKLQPRPGCIISGKNLPWTVNSAIKFKIPTILFDGMGCFACSCTHKLEISKVHESVSKFESFVVPGLPHRIELIKAQLPEALNPAGSHVQDLTQVRHNIRAAEQSADGIVVNTFEELEAEYVKEYKRAKGDKVWCIGPVSACNKLNIDKAERCRGENGSTVDDYEQCLKWLDSWEPGPVIYACLGSICGLATWQLLELGLGLEASSQPFIWVIRGGERSQGLEKWNQEEGFEERTKGRGFIIRGWAPQVLLLSHRAIGGFLTHCGWNSTLEGVSAGVPLVTCPLF…
Cg2g013150.1	286	32154.71	5.23	MENNEKKASASSKLAHCLVLSYPAQGHINPLLQFSKRLERKGIKVTLVTTYFISKSLHQDPSSSISIPLETISDGYDEGRSAQAETDQAYVDRFWQIGLQTLTELVERMNDVDCIVYDSFLPWALDVAKKFGLIGAAFLTQSCAVASIYHHVNKGLIKLPLTGDQVICCLDCVHLILKVTEWLGKHWLLRTIGPTLPSIYLDKQIEDDKEYGFSTFEPNIESSIKWLNDRANGSVVYVSFGSMATLKVEEMEELACGLKASDKYFLWVVRESEQSKLPENFSDETS
Cg2g013170.1	429	47965.81	5.26	MAKNEKKASSSKLAHCLVLTYPGQGHINPMLQFSKRLQHKGIKVTFVTTHFLYKSLHRNSSPIPIALEAISDGYDEGGIAQAESIDAYLGRFWQLGPQTLTELVEKMNASSVPVDCIVYDSILPWALDVAKKCGLLGATFLTHSCAVYCIYYHVNRGLLKLPLTGNDILLPGMPPLEPQDMPSFVYDLGSYPAISDLVLKNQFDNIDKADWVLCNTFYELEEEVAEWLGRHWPLRTIGPTVPSMYLDKQLEDEKDYGFSMFKQNNESCIKWLNDQAKGESEQSKLPENFSEETSEKGLVVNWCPQLEVLAHEATGCFLTHCGWNSTLEALSLGVPMVAMPQWTDQSTNSKYIMDVWKMGLKAPADEKGIVRREAIAHCISEILEGERGNEIKQNAGKWR…
Cg2g013180.1	431	48153	5.11	MENIEKKAASCKRVHCLVLSYPAQGHINPLLQFAKRLEHKGLKVTLVTTYFISKSLHRDSSSPSTSIALEAISDGYDEGGSAQAEGVEAYLERFWQIGPRSLCELVENMNGSGVPVDCIVYDSFLPWALDVAKKFGLVGAAFLTQSCVVDCIYYHVNKGLLKLPLLDSQLLLPGMPPLEPQDMPSFVYDLGSYPAVSDMVVKYQFDNIDKADWVLCNTFYELEKEVAQWLGKHWSLKTIGPTIPSMYLDKQIEEDKDYEEMEELAWGLKASDKYFLCVVRESEQSKLPENFSEETSQKGLVVNWCPQLEVLAHEATGCFLTHCGWNSTMEALSLGVPMVAMPQWTDQSTNSKCVMDVWKTGLKVPADDKGIVRREAIAHCIREILEGERGKEIRQNAGK…
Cg2g015690.1	484	54626.74	4.97	MCTQTRVCTQMPKNKHMEQQQQPHFLLLTFPIQGHINPSLQFARRLTRIGTRVTFATTISAYRRMANNPTPEDGLSFASFSDGYDDGFNSKQNDLTHYMSEFKRRSSEALAELITASQDEGGQPFTCLVYPQLLPWAAELARAYHLPSALFWLQPALVFDVYYYYFYGYGDLIEGKVNDLIELPGLPPLTGRDLPSFLDPRNSNDAYSFVLNSFKEQMEAIVQETDPRILVNTFDALEAETLKAIDKFNMIAIGPLVASALLDGKEQYGGDLCQNSSIEYYMEWLSSKPKSSVIYVAFGTICVLEKRQVEEIARGLLDSGHPFLWVSRENDNKDKDKDEGEDDVMMKYKEELNEKGMIVPWCSQVEVLSHEAVGCFVTHCGWSSSLESLVYGVPVVAFP…
Cg2g016630.1	371	41674.74	4.82	MEVAGSKTLAELITKYKSSSNPIDCVVYDAFLYWALDVAKGFGLFAAAFFTQTCAVNFIYYLVHHGLLKLPVSSTPVSIPGTPLLELQDMPSFIGVQGQYPAYFEMVLNQFSNADRADLVLVNTFYKLESQVADSMSKFCPMVTIGPTLPSFYLDNRILNDNDYDLNLFTLDKSITMNWLNTKPEGSVVYVSFGSMACLANEQVEELAWGLKKSSFYFLWVIRDTEETNKLPKGFVDGIGDKGLIVNWSPQLEVLSNKALGCFFSHAGWNSTIEALSLAVPMVVMPQWTDQPTDAKFVEDVWKVGVRVRVDEDGIVRRYEIERCIKEVMEGQSGREMRMNAKKWRDLAVEAVSEGGTSDKNIDEFISKFTN
Cg2g027580.1	465	51988.15	5.16	MENNEKKASASSKLAHCLVLSYPAQGHINPLLQFSKRLEHKGIKVTLVTTYFISKSLHRDPSSSNSIALETISDGYDEGGSSQAESDQAYVDRFWQIGLQTFTELVERMNDVDCIVYDSFLPWALDVAKKFGLTGAAFLTQSCAVASIYHHVNKGLIKLPLTGDQVLLPGLPPLDPQDTPSFINAPASYPAFFDMIVTSQFYNIDKADWILCNTFYELEKEVTEWLGKQHWLLRTIGPTLPSIYLDKQIEDDKEYGFSIFEPNIESCMKWLNDRANGSVVYVSFGSMATLKMEQMEELAWGLKASDKYFLWVVRESEQSKLPENFSDETSQKGLVVNWCPQLGVLAHEATGCFLTHCGWNSTMEALGLGVPMLAMPQWSDQSTNAKYIMDVGKMGLKVP…
Cg2g027590.1	468	52203.71	5.03	MENIEKKAASCRLVHCLVLSYPAQGHINPLLQFAKRLDHKGLKVTLVTTYFISKSLHRDSSSSSASIALEAISDGYDQGGSAQAESIEAYLEKFWQIGPRSLCELVEKMNGSVVPVDCIVYDSFLPWALDVAKKFGLVGAAFLTQSCAVDCIYYHVNKGLLKLPLPDSQLLLPGMPPLEPQDMPSFVYDLGSYPAVSDMVVKYQFDNIDKADWVLCNTFYELEEEVAEWLGKLWSLKTIGPTVPSLYLDKQLEDDKDYGFSMFKPDNESCIKWLNDRAKGSVVYVSFGSYAPLKVEEMEELAWGLKATNQYFLWVVRESEQAKLPENFSDETSQKGLVVNWCPQLEVLAHEAAGCFLTHCGWNSTMEALSLGVPMVAMPQWSDQSTNGKYIMDVWKMGL…
Cg2g027590.2	466	52158.61	5.23	MAKNEKKASSSKLAHCLVLTYPGQGHINPMLQFSKRLQHKGIKVTFVTTHFFNKSLHRNSSPIPIALEAISDGYDEGGAAQAESIDAYLERFWQIGPQTLTELVEKMNASSVPVDCIVYDSILPWALDVAKKFGLLGATFLTQSCAVYCIYYHANRGFLKLPLTGNEILLPGMPPLEPQDMPSFVYDLGSYPAVSDMVVKYQFDNIDKADWVLCNTFYELEEEVAEWLGKLWSLKTIGPTVPSLYLDKQLEDDKDYGFSMFKPDNESCIKWLNDRAKGSVVYVSFGSYAPLKVEEMEELAWGLKATNQYFLWVVRESEQAKLPENFSDETSQKGLVVNWCPQLEVLAHEAAGCFLTHCGWNSTMEALSLGVPMVAMPQWSDQSTNGKYIMDVWKMGLKV…
Cg2g027600.1	464	52348.87	5.39	MENNGKKPTSCKLAHCLVLTYPGQGHINPLLQFSRRLQHKGIKVTLVTTRFFYKSLHRDSSSSSIPLEAISDGYDEGGYAQAESIEAYLERFWQIGPQTLTELVEKMNGSDSPVDCIVYDSILLWALDVAKKFGLLGAPFLTQSCAVDYIYYHVKKGSLELPLTGNEILLPGMPPLEPQDMPSFIHDLGSYPAVSYMMMKFQFENIDKADWVLCNTFYELEEEVVEWLRKTWSLRTIGPTIPSFYLDKQIEDDKDYGFSMFKSSTEACMKWLNDRAKESVVYVSYGSFVELKAEEMEELAWGLKSSDQHFLWVVRESEQAKLPKKFSDETLTSRKGLVVSWCPQLEVLAHEATGCFVTHCGWNSTMEALSLGVPMVAMPQWSDQSTNAKYILDVWKTGL…
Cg2g031730.1	486	53533.5	5.38	MAAESLQPHVAVLPSPGLGHLIPLLEFAKRLVLNHGVHVSFLVITTNEASAAKDKLLRSLPHGLDVVDLPPVDVSAVTSDDMPVVTRLHAIVEESLSKSLKSVLTELCNPNALVIDLFCTQAFEICSQLSIPTYSFVTTSVHFFAFITYLPTLDREVQGEFVDLPEPIKIPGCPPVRPEDLLDQVRNRKIDEYKFFLLHVSRLPLAAGIFLNSWENLEFVPLKAIGEHSFYLQIPTPPIYPIGPLIKQDEPLSASDDECLAWLDKQPPDSVLFAVPGSGGTLTAEQVTEMAWGLEQSKQRFIWVVRMPSDASASATFFNVGSDVNDPKAYLPEGFLQRTRAQGAGMVVPSWAPQVHILRHPSTGGFLSHCGWNSTLESICHGVPMIAWPLYAEQRMNAA…
Cg2g035460.1	450	51237.28	5.61	MNNRQRNYCVLMFPWLAHGHVFPFLELAKKLTKRSNFYIYFCSTPAILDSIKLSDNFSLSIQLIELHLPSLPELPPHYHTTKGLPLHLMPALKKAFDMASSSFFNILKNVNPDLLIYDFIQPWAPTLALSLNIPSVLFLTSSATMGGFLVHTFEKTPSEDDGEFPFSSIFIHDYMKPKFSHLVDSSSNGIKDKDKFLQCCDSSCNVILIKTFRDLEGKYIDYLSVLMKKKLVPVGPLVEDPVEEDDHEEGMEIIQWLDKKERSSTVFVSFGSEYFLSKEEMEGIALGLEFSGVDFIWVVRFPSGVKVKVDEELPKHFLERTKERAMVVEGWAPQMKILGHPSIGGFVSHCGWSSVMESMKLGVPIIAMPMHLDQPLNARLVEDVGVGMEVRRNENGRIE…
Cg2g037190.1	556	63178.74	7.62	MTLKFRSYNTKNPKKKLIRERKTSDFSIIYRPKRPNSEQRKKPPAAMKKFRVVLICTPEMGNLVPLVEFAHLLTNRDRRFCATVLIMTVPERPIVNAYVKSRDALATTTDAHNINFVYLPSVDPPSPDQYKSTLGYLSLFIEKHKPHVKNEITNLIETESDSEDSDRVAGLFIDMFCTSMTDVANQLGIPCYLYFASPASFLGFMLHFPNIDAQTANEFVESNTDFFVPKDSTTELVIPSFANPLPPSVLPSTVLKRKRDGYVWYLRHAARYMETEGIVVNTFQELEPYAIESISVNGMPPVYPIGPVLDLNGPAQWHPDRVHHESIMKWLDDQPPSSVVFLCFGSMGSFVGPQLREIAIGLQRVGFRFLWSIREPSKSKIYLPGEYTNLKVKEMLPEG…
Cg2g037850.1	496	55697.1	5.11	MTMRKLNLVFTSTPGIGNLVPVVEFARLLTNRDRRFSATVLIITIPERPIVNSYIQTRGTALSVHDNDDVNFLHLPTVDPLSPDEYQSSLGYLCTLIEKHKPHVKHAIANLMATESGSDNAVSVRVAGLFVDMFCTSMIDVANELGIPSYLYFASPASFLGFLLYFPTLDAQLATEFVDSDTELIVPKDSSITELKIPSFANPLPPLVLPTTALKRKQDGYMWYLYHGRRYLETKGMIVNTFQELEPYAIDSLRVTEMPPVYPIGPVLDLHGLAQWHPDRASQEKIMRWLDDQPPSSVVFLCFGSMGSLSEAQLREIAVGLERTGFRFLWSIREPSKGTIYLPGEYTNLEEILPEGFFHRTAKIGLVCGWVPQVTILAHQAVGGFVSHCGWNSILESLW…
Cg2g042800.1	458	50905.87	6.13	MGSETFHIAMYPWFAMGHLTPFLHIANKLAERGHRISFLLPAKAITKFEPSNLPRDLITFIPVSVPRVDGLPPGAETTNDVPFPLHPLLMTAMDLTEPAIESVLRHLKPDFVFFDFTHWLPPLARKFGIKSVLYCIISPATIGYLLSPERKLRERTLTDNDLLRPPQGFPTSKIRLRAHEARGLAAATVKEFGGGLSFAKRNLLSLSECDAIGFKTCREIEGPYCDYIGSQFGKPVILSGPALPESPRLALEERWETLLGSFKSKSLIFCAFGSECVLNKEQFQELVLGFELSGLPFLVALKPPVGHDTIESALPEGFEERVKGRGFIHGGWVQQQLILKHPSVGCFVTHCGSGSLSEAMVNECQLVLLPNVGDQIINARLMGEELKVGVEVEKGDEDG…
Cg2g042810.1	458	50770.64	5.28	MEDKKLHIAMYPWFAMGHLTSYLHISNKLAERGHNISFILPTNTQTKFEPFNLHKHLITFIPITVPCVDGLPSGTETTTDVPFPLYPLLMTAMDLTEPAIEAIVRDIKPNIVFFDFTYWLPSLARKLGIKSIAFVTVSPATVGYLLSPERKLRDKFLTEADLLQPPQGFPPSKIKLRAHEARGLAAATVKDFGGLSFMERLLLCLTECDAIGFKTCREIEGAYCDYVESQFEKRVILAGPVLPEPPASVLEEEFETLFSSFKAKSLIFCALGSECVLKKDQFQELVLGFELTGLPFFAALKPPTGHDTIESALPEGFEERVKGRGFVHGGWVQQQLILKHSSVGCFVTHCGSGSLSEAMVNECQLVLLPNVGDQIINSRLMGEDLKVGVEVERGDEDGL…
Cg3g000970.1	464	52744.52	6.36	METQQESCNMLPRNGRRVLLFPLPFQGHINPMLQLANILYSKGFSITIVHTEFNSPNSRKYPHFDFHSFSDGVSEIEAPTEDLPAFLAALNAKCIVPFRDCLAKLLMSNTQEDDSFACLITDSIWHFAHAVANDFKLRTLVLQSTSVSAHLAFAAYPIVREKGYLPIQDSQLEAPVIELPPLRVKDIPRFKSKDPENLHKLLSAIDSQLQASSGMIWNSFQDLEKVQLTTTHEQYYNSISEFPVGPFHKYFPASSSSLWSQDQSSISWLEKQAPKSVIYVSFGSVADISETEFLEIAWGLANSMVPFLWVIRPGLVRGEEWLEPLPKGFLKKVDRRGYIVKWAPQQEVLAHPAVGGFWTHSGWNSTLESICEGVPMICQPFLSDQMVNARYVSHVWRIG…
Cg3g000980.1	405	45667.27	5.86	METQQESCNLLPRNGRRVILFPLPFQGHINPMLQLANILYSKGFSITIVHTEFNSPNSRKYPHFDFHSFSDGVSEIEAPTEDLPAFVAALNAKCLVPFRDCLAKLLMSNTQEEDSFACLITDLIWHFANAVANDFKLRTLVLQSSSISAHLAFAAYPILREKDSQLEAPVIELPPLRVKDIPRFKSKDPENVHKMLSAIDSQLQASSGMIWNSFQDLENVQLATIPEQYYNSISEFPVGPFHKYFPASSSSLWSQDQSSISWLEKQAPNSVIYVSFGSVAAISETEFLEIAWGLANSMVLFLWVIRPGLVRGAEWLEPLPKGFLKKVDRRGYIVKWAPQQEVLAHPAVGGFWAHSGWNSTLESICEGVPMICQPFLSDQMVNARYVSHVWRIGLHLRGE…
Cg3g003190.1	260	29084.56	9.18	MSKNIQGPKVIRFGVLARYKLNTDKAERCRGENGSTVDDYEQCLKWLDSWEPGSVIYPCLGRICGLATWQLLELGSGLEASSQPFIWVIRGGERSQGLEKWIQEEGFEERTKERGFIIRGWAPQVLLLSHRAIRGFLTHCGWNSTLEGVCAGVPLVTCPLFAEQFYKKKLAAQVLGIGVSVGIEAAVTWGLEDNSGLVIKREKVKEAIEKLMDRGKQGEKRRKRARQLGEIANRAIGVGGSSHRNIEMLIEFVIQQTRGQ
Cg3g008720.1	496	56561.81	5.58	MSRPHILVMPAPAQGHVIPLLEFSQCLAKHGFRVTFVNTDYDHKRVVESLEGKNDLGEQIHLVSIPDGMEPWEDRNDLGKLTEKFLQVMPGKLAELIEEINSREDEKLDCFIADGYMAWSMEVAKKMNVRGALFWPSSAASVALLFHIPKLIDDGIIDSHGTPMSMQMFRIAPNMPEMNTRDCFWTNIGDLTAQKNLFDLVDKDLKAMRAVNFQLCHSTYELESEAFTVVPELLPIGPLLAGNRLGNSAGHFWLEDSSCLEWLDQQQPSSVLYAAFGSFTILDQVQFQELAFGLELCNRPFLWVVRPDITTDANDRYPDGFQERVSARGRMIGWAPQQKVLNHPSIACFLSHCGWNSTMEGVSNGIPFLCWPYFAEQFLNEKYICDIWKVGLRFNKNES…
Cg3g008740.1	345	39428.98	5.15	MPGKLEELIEEINSREDEKIDCFIADGNMGWSLEVAKKMNVRGAVFWSSSSISGLGTPLSMRMFRIAPNMPEMNSRDCFWAHIGDLTTQKMFFDLLDRNTRAMIAVNFHFCNSTYELESEAFTMFPELLPIGPLLASNRQGSLAGYFWREDSNCLKWLDQQQPSSVIYAAFGSLTILVQVQFQELALGLELCNRPFLWVVRPDITTDANDRYPEGFQERVAARGQMISWAPQQKVLNHPSIACFLSHCGWNSTMEGVSNGIPFLCWPYSADQFLNERYICDFWKVGLKFDRDESGIITREEIKNKVDQVLGDQYFKARALELKEKAMSGVREGGSSYKTFQNFLQ
Cg3g008800.1	256	29529.57	5.1	MPGPAQGHVIPLLEFSQCLAKHGFRVTFVNTDYYHKRVVESLQGKNYLEEQIRLVSIPDGMEPWEDRNDFGKLIENFLKVMPGKLEELIEEINSREDEKIDCFITDGNMDITTDANDRYPEGFQERVAVRGQMISWAPQQKVLNHPSIACFLSHCGWNSTMEGVSNGIPFLCWPYSADQFLNERYICDFCKVGLKFDIDESGIITREEIKNKVDQVLGDQYFKARALELKEKAMSSVRECGSSYKTFQNFLQWVKT
Cg3g008840.1	458	52252.86	5.55	MSRPHILVMPAPAQGHVIPLLEFSQCLAKHGFRVTFVNTDYDHKRVVESLEGKNDLGEQIHLVSIPDGMEPWEDRNDLGKLIEKVLQVMPGKLEELIEEINSREDEKLDCFIADGYMAWSMEVAKKMNVRGALFWPSSAASVALLFHIPKLIDDGIIDSHGTPTTKQMFRIAPNMPEMNSRDCFWAHIGDLTTQKIFFDLLDRNTRAMIAINFQFCNSTYELESEAFTTFPELLPIGPLLASNRLGNTAGHFWREDSSCLVWLDQQQPSSVIYAAFGSFTILDQVQFQELALGLELCNRPFLWVVRPDITTDANDRYPEGFQERVAARGRMIGWAPQQKVLNHPSIACFLSHCGWNSTMEGVSNGIPFLCWPYFAEQFLNERYICDIWKVGLRFDKNEN…
Cg3g008870.1	496	56746.98	5.42	MNRPHVLVLPIPAQGHVIPLLEFSQCLAKQGFRVTFVNTDYDHKRIVESLEGKNDLGEQIRLVSIPDGMEPWEDRNDFGKLFEKVLQVMPGKLEELIEDINSREDEKLDCFIADGYMAWSMEVTKKMNVRGALFWPSSAASVALLFHIPKLIDDGIIDSNGTPMSKQMFQIAPNMPEMNSGDCFWTNIGDLNTQKIIFDLLDRNMRAMRAVNFQLCHSTYELESEAFTVVPELLPIGPLLAGNRLGNSAGHFWREDSSCLEWLDQQQPSSVLYAAFGSFTILDQVQFQELAFGLELCNRPFLWVVRPDITTDANDRYPDGFQERVSARGRMIGWAPQQKVLNHPSIACFLSHCGWNSTMEGVSNGIPFLCWPYFAEQFLNEKYICDIWKVGLRFDKNES…
Cg3g008900.1	454	52016.57	5.43	MSSPHVLVMPGPAQGHVIPLLEFSQCLAKHGFRVTFVNTDYYHKRVVESLQGKNYLEEQIRLVSIPDGMEPWEDRNDFGKLIENFLQVMPGKLEKLIEEINSREDEKIDCFIADGNMGWSLEVAKKMNVRGAVFWSSSAALVALVFCIPKLIDDGIIDSHGTPMSMQMFRIAPKMPEMNSRDCFWAHIGDLTTQKIFFDLLERNRRAMMAVNFHFCNSTYELESEAFTMFPELLPIGPLIASNRQGNSAGYFWREDSNCLKWLDQQQPSSVIYAAFGSLTILDQVQFQELALGLELCNRPFLWVVRPDITTDANDRYPEGFQERVAARGQMISWAPQQKVLNHPSIACFLSHCGWNSTMEGVSNGIPFLCWPYSADQFLNERYICDFWKVGLKFDRDES…
Cg3g011250.1	466	52672.39	5.28	METQQDPCKLPRNRRRVILFPLPFQGHINPMLQLGSILYSEGFSITIIHTTLNSPNSCNYPHFEFCSFSDDGFSETYQPSKVADDIPALLLSLNATCVVPFRDCLANKLMSNAQESKDSFACLITDAAWFMAHSVANDFKLPTIVLLTDSIAASLSYAAFPILREKGYLPIQDFQLEAPVIEFPPLRVKDIPLLKTQDSNNVDKVLSIRDSQIMASSGIIWNSFEDLEQVELTTVHQQYYLSIPVFPIGPFHKYFPAYSSSLLSQDQSSISWLDRQAPRSVIYVSFGSIAAINEIEFLEIAWGLANSRVPFLWVVRPGLASGAEWLEPLPKGFLEMVDGRGYIVKWAPQQQVLAHPAVGCFWTHSGWNSTMESICEGIPMICQPYFADQMVNSRYVSHV…
Cg3g014800.1	503	56547.39	5.25	MTSLIDTQHPRRPHAVCVPYPAQGHINPMFQLAKLLHHKGFHITFVNTEFNQRRLLKSQGPDSLNAVPTFRFETIPDGLPPSDADATQDIPSLCDSTRRTCSAPFQALLTTLNNSALSNANPPVTCIVSDWSMGFTLKASKQLNIPNVLFFTASACGFMGYVHYRHLAEKCIFPLKDLSYLTNGYMDTVIDWIPGMEGIQLKYLPSFIRSTDRDDVMVNFVITEIENTHNASALIFNTFDDLEPEVLKELSSIYPNIFTVGPLNQLVLNNEVSAHDSALSLIGSNLWREQPGCLEWLDSKEQNSVVYVNFGSITALTENQLVEFAWGLANSKRPFLWVIRPDIVNEATAVITQEFVEETKDRGMLASWCPQEQILRHPAVGGFLTHCGWNSTVESLCSG…
Cg3g014810.1	486	54206.26	5.2	MGSLAAAIEMPHAVCIPYPAQGHINPMLKLAKILHHKGFHITFVNTEFNHKRLLKSRGPDSLNGLPSFRFETIPDGLPPTDVDATQDIPSLCYSTTRTCLAPFKELLHKLNDPSSNVPPVTCIVSDGVMSFTVDAAEELGVPEVLFWTTSACGFLAYLHFRQLIDKGYTPLKDESYFTNGYLNTVIDWIPGMKGIRLSDIPSFIRTTNPDDIMLNFVISETERSKRASAIILNTYRELEQEALDALTSLLLPPVYSIGHLQFQLNQIPENDSIMGIGSNLWKEETECIDWLDTKEPNSVVYVNFGSITVMTANQLIEFAWGLANSKQTFMWVIRPDLVVGDSAILPPEFVTETKERSLLASWCPQEQVLNHPAIGGFLTHSGWNSTLESICGGVPLICW…
Cg3g014810.2	477	53392.29	5.25	MPHAVCIPYPAQGHINPMLKLAKILHHKGFHITFVNTEFNHKRLLKSRGPDSLNGLPSFRFETIPDGLPPTDVDATQDIPSLCYSTTRTCLAPFKELLHKLNDPSSNVPPVTCIVSDGVMSFTVDAAEELGVPEVLFWTTSACGFLAYLHFRQLIDKSYTPLKDESYFTNGYLNTVIDWIPGMKGIRLSDIPSFIRTTNPDDIMLNFVISETERSKRASAIILNTYRELEQEALDALTSLLLPPVYSIGHLQFQLNQIPENDSIMGIGSNLWKEETECIDWLDTKEPNSVVYVNFGSITVMTANQLIEFAWGLANSKQTFMWVIRPDLVVGDSAILPPEFVTETKERSLLASWCPQEQVLNHPAIGGFLTHSGWNSTLESICGGVPLICWPFFAEQQTN…
Cg3g014810.3	486	54211.17	5.15	MGSLAAAIEMPHAVCIPYPAQGHINPMLKLAKILHHKGFHITFVNTEFNHKRLLKSRGPDSLNGLPSFRFETIPDGLPPTDVDATQDIPSLCYSTTRTCLAPFKELLHKLNDPSSNVPPVTCIVSDGVMSFTVDAAEELGVPEVLFWTTSACGFLAYLHFRQLIDKGYTPLKDESYFTNGYLNTVIDWIPGMKGIRLSDIPSFVRTTNPDDIVLNFILAETERSKRASAIILNTYHELEQEALDALTSLLLPPVYSIGHLQFQLNQIPENDSIMRIGSNLWKEETECIDWLDTKEPNSVVYVNFGSITVMTANQLIEFAWGLANSKQTFMWVIRPDLVVGDSAILPPEFVTETKERSLLASWCPQEQVLNHPAIGGFLTHSGWNSTLESICGGVPLICW…
Cg3g014820.1	503	56547.46	5.37	MASLIDTQHPRRPHAVCVPHPAQGHINPMFELAKLLHHKGFHITFVNTEFNQRRLLKSQGPDSLNAVPTFRFETIPDGLPPSDADATQDIPSLCDSTKRTCSAPFQELLTRLNNSALSNVNPPVTCIVSDWAMGFTLKASKQLNIPNVLFFTASACGFTGYVHYRHLVEKCLFPLKDLSYLTNGYMDSVIDWIPGMEGIQLKYLPSFIRSTDRDDFMVNFVITEIENAHNASALIFNTFDDLEPEVLKELSSIYPNIFTIGPLNQLVLNNEVSAHDSALSLIGSNLWKEQPGCLEWLDSKEQNSVVYVNFGSITALTRNQLVEFAWGLANSKRPFLWVIRPDIVNEATAVITQEFVEETKDRGMLASWCPQEQILRHPSVGGFLTHCGWNSTVESLCSG…
Cg3g014990.1	456	50616.82	5.81	MEREIFVVTGYGQGHLQPCMELCKNFSSRNYHTTLIIPSILVSAIPPSFTQYPRTRTTQITSSGRPMPPSDPLSQQAAKDLEANLASRSENADFPAPLCAIVDFQVGWTKAIFWKFNIPVVSLFTFGACAAAMEWAAWKLDATDIKPGETRLIPGLPEEMALTYSDIRRKSSVPSRGGRGGPPKPGDKPPWVPEIEGSIALMFNTCDDVDGLFIKYMADQIGIPAWGVGPLLPVQHWKSTSSLVRHCEITEQKRQSSCSEEEVIQWLDSKPRGSVLYVAFGSEVGPTREEYRELAGALEESTRPFIWVVQPGSEEYMPHDLDNRVSNRGLIIHAWAPQALILNHISTGGFLSHCGWNSTMEAIVHGVPFLAWPIRGDQYFNAKLVVNYIKVGLRVTDDL…
Cg3g022390.1	476	52638.67	5.23	MVETAAKSSRPHVAVLASSGLGHVIPLLEFAKRLVINHGVHVSFLVITTNEASAAQEKLLRSLPDGLDVVDLPPVDVSAVTRDDMPVITRLHAIVEESLKSSLKAVLIELCNPRALVIDLFCTQAFEICSQLSIPTYSFVTTSIHFFAFALYLPTLDREVQGEFVDLPEPIEIPGCPPVRPEDLLDQVRNRKIDEYNLFLLHISRLPLAAGIFLNSWENLELVPLRAIREHSFYLQIPTPPIYPIGPLIKQDETLSASDEECLAWLGKQPSDSVIFVAPGSGGTLTAEQVIEMAWGLEQSKQRFIWVVRMPSDASASATFFNVGSDVNDPQAYLPEGFLQRTQGVGMVVPSWAPQVEILRHSSTGGFLSHCGWNSSLESICHGVPMIAWPLYAEQKMNA…
Cg4g008340.1	467	52331.99	5.63	MDLQNRQKLHIAMFPWLAYGHIMPFFQVAMFLAEKGHHVSYISTPKNIDRLPQIPTNLSSRLSYIQLPLPQLDGLPEGAESTAELPIHKVPYLKKAHDLLQLPLTNFLQDSHVNWIIHDFISHWLPPVAAQLGVNSVFFSIYSAATLCFTGPPSDVIAGRRQKPEDFTVVPEWIDFQSNLAFKPYETLINQDGMDDSVSDYLRVAFVLQDCRVVILRSCAEFEPDALRLLGKILQKPVLPVGFLAPSLQDSAAGEHWPVLKDWLDSKENNSVVYAAFGTEMTLSQELLHELAYGLEKSGLPFIWIIKNRPLVEGESGLDHLLPPGFQEQVSGTGLVWTDWAPQLRILAHPSIGGFLTHSGWSSVIEALGLGRPLILLPGSSDTGLVARLMHSRRLGLEV…
Cg4g008360.1	467	52365.11	5.71	MDLQNRQKLHIAMFPWLAYGHIMPFFQVAMFLAEKGHHVSYISTPKNIDHLPQIPTSLSSRLSYIQLPLPQLDGLPEGAESTAELPIHKVPYLKKAYDLLQLPLTNFLQVSRVNWIIHDIISHWLPPVAAQFGVNSVFFSIYSAATLCFLGPPSDLIAGRRQKPEDFTVVPEWIDFQSNLAFKPYETVINKDGMDDSVSDHLRFAFVLQDCRVVILRSCAEFEPDALRLLGKILQKPVLPVGFLAPSLQDSAAGEHWPVLKDWLDSKENNSVVYAAFGTEMTLSQELLHELAYGLEKSGLPFIWIIKNRPLVEGESGLDHLLPPGFQEQVSGTGLVWTDWAPQLRILAHPSIGGFLTHSGWSSVIEALGLGRPLILLPGSSDTGLVARLMHSRRLGLEV…
Cg4g008660.1	498	54464.72	5.8	MQSTKVKPHICLLASPGMGHLIPVVELGKRLVAHHDVQVTVFVVASHDDASNSNVHAVPNNNNLFNAVTLPLANISGLVNPDASLGEKILVLMHKSLPALRSAISAMKFRPTALIVDFFGTEAMDVADEFGLLKYMFIASNAWFLACFIHAPAIDKKLLTDEHFNLEKPMELPGCMPVRFQDSLESFLHPNEPIFDFISSIGMKMSLSDGILVNTWDDLEPKTLGSLRDDNLLGRVCKSPVYAIGPLVRSPDVASPSTKTSPSDSRVIILDWLNEQPSQSVIYVSFGSGGTLSAKQMTELAWGLELSQQRFIWVVRPPVENDVSGSYLTVVDNNSAGKLEDYLPHGFLTRTDKVGLVVPAWAPQAEILAHPSVGGFLSHCGWNSTVESIVNGVPMIAWP…
Cg4g010340.1	475	52489.7	6.19	MADSGSCSSSSSSSSSSAFPIVMLPWFAVGHMTPFLHLSNKLAEKGHKITILLPRKAQTQLQHFNLHPDLITLHPLTVPHVDGLPAGAETASDVPMSSINLLVIAMDRCRGQVEAVIKAAKPRLLFYDIAYWMATISKSLSIKCIKYNVVCAASIATALVPARNVPKDRPVTEAELAMPPAGYPSDTIVLRRHEARELTFISFPFGEGMSFYERITTSLKESDAISIRTCHEIEGDLCEYIARQYNKPVFLTGPVLHEPAKTPLEERWDKWLGGFERSSVVYCAFGSQIILEKKQFQELLLGLELTGLCFLIVLKPPTGASTVEEAFPDGFAERTKGRGVVCGEWVEQVPILEHSSVGCFVNHCGFGSMWESLMSDCQIVLVPHLGDQILNTRLLAEEL…
Cg4g022280.1	454	49827.21	5.67	MSEAAGSTQRRHVAVLAFPFGTHAAPLLDLVRRLSEAALEEEVTFSFFSTAQSNGSLFMEKDELRDCKIVPYNVESGLPEGFRFTGNPREPVEHFLKATPGNFVRALEKAVAKTGLEISCLITDAFLWFAAEMAEEMRVPWIAYWTAGPRSLLAHVDSDIIREIIGVNGPENQTLESIPGFSSIRAKDLPEGIISGPLDSSFPRMLDKMGKTLPKATVVAINSYEELDPIVVETLKSRFRKFLDVGPSTLTSPPPVSDPHGCLPWLNEHENASVIYISFGSMITPPRAEVIALAEALEAIGFPFLWSFRGNAEEQLPKGFLERTKSYGKVVPWAPQLKILEHSSVCVFVTHCGWNSTIEGITGGVPMVCRPVFADQALNQRIIETAWGIGVGVKGEKFT…
Cg5g004560.1	459	50474.97	6.23	MENQRERVHVLVLTYPAQGHINPLLQFAKRLASKRVKATLATTHYTVKSIHATTVGVEPISDGFDEGGFKQAPSVKAYLDSFKTVGSRTLAEVILKYKDSESPVNCIVYDSLLTWALDVARQFGIYGAAMMTNSASVCSMYWQINHGLLTLPVNQETVPLTLPGLPSLASSDLPSFLAQPASNPAYLAAILEQFGSLNKNDWVLCNSFEELEKELLRAMLGLWPLVMIGPLVPSAYLDQQIAGDSAYGANIWEPTGDRCMRWLATKPEKSVIYVSFGSMADIAANQVDEIARGLKASEKPFLWVVKENENKLPVEFVNSVGETGLVVRWCNQFEVLAHQAVGCFITHCGWNSILEGLSLGVAVVAMPQFSDQPTNAKFVEEVWEVGVRAKKNKAGIVTG…
Cg5g011060.1	460	50921.55	5.25	MGREPHVLVIPFPAQGHAGPLMKLSMKIAEQGIKVTIFSTEHMKGKIVASMPQEAKKSSLITVVSVPDGLELQEAERKDIEKVTQSMLAVMPGCLKNFIEQVKESNDCEQISCVITDVTVGWALEIAEQMGIARAAVVTFAPAYVPLVLHIPKLVDAGILDSTGNATSDELILLSADTLPWRKNEYIWSFPSQPDVQKLYFEATSAVAQSLKISNWILCNSFYELDPSACDLVPNILTIGPLLGSDHSEHSAVNFWPEDSTCLSWLDKQAIGSVIYVAFGSAAVLSQQQLEELALGLQSLNQPFLWVVRPDFMNRSHAKLPDGFVERVSDRGKFVEWAPQEKVLGHPSVACFLSHCGWNSTIEGLSMGVPFLCWPYFVDQYQNRNYICDAWKVGSQFFP…
Cg5g011070.1	460	51070.95	5.83	MDREPHVLVIPFPAQGHAGPLMKLSTKIAEHGIKVTFVSTEHMHAKITASMPQKAEQSSLITMVSIPDGLESHEADRRDLQKVRQSMLTVMPVCLRNLIEKVNKSNDCEQISCVIADLTVGWALEVAEQMGIARAAVIPYAPASLALVLHAPNLVEAGLLDSNGNAMTDEPILLSEGTLPWKKKEYGWCFPSQPHMQKLFFGGCSAVAQNLKISNWILCNSFYELDPPACDLIPNILTIGPLLGRDHLEHSAVNFWPEDSTCLGWLDKQAVGSVIYVAFGSVAVLSQEQLEELALGLESLQQPFLWVVRPDFMNKSHAKLPDGFVERVSDRGKLVEWAPQEKVLGHPSVACFLSHCGWNSTLEGLSMGVPFLCWPYFADQYQNRNYIFDAWKIGLRFFP…
Cg5g011080.1	468	51775.6	5.22	MSRQPHVLVIPYPAQGHVAPLMKLATKIDERAIKVTVVNTEFIHKKIIASMQEKAEDSSSQIKLVTIPDGLELQAADREDPLKLGESVVRAMRGCLRDLIEKINQSNDCEPIRCVIADVTVGSALEVAESMGIARAAVVPFGPGSLALSLQFPKLLEAGIIDPNGFAILNDGLISLSDEIPAWKRNEYTWSFPAEPSGQKILLGIICAVIQAVKISNWIINNSVYELDSPACDLIPNILPIGPLLASNHSGDLDGNFWSEDSSCLSWLDEQAIRSVVYVAFGSVAVLSQQQFEELALGLESLQKPFLWVIRQDFMNGSRAKFPDGFIERVSNRGKIVEWVPQEKVLGHSSVACFISHCGWNSTMEGLSMGVPFLCWPYFSDQYQNRNYICEAWKIGLQF…
Cg5g011090.1	468	52175.31	5.97	MCRGKQLAPAYIDDDGQEASSCSCNCKPCTRPCRAADEALTVDCSSGNQGHIFECSFHTCSSLGNCVIRKWQNTRLDFVSIPDGVDPQDGREERIQLSESMQRVMPSHLENLIMKINSSEDDQMATCFIAHATIAWALDTAKKMGVKMAMFWPSAVAAFALSLIDAKITDHNGVPLKSGMIKISPKLPAMSTDEFIWSVPGDPIRRKILFGYISCAKKTLKICNWLLCSSFYELEPLACDSIPNVLPIGPLLWINRPGKAAASLWPEDSTCLKWLDKQPSQSVIYVAFGSIAIFSRCQFEEVALGLELAGRPFLWVVRPNLLDGSVIKYPDGFLERVPNQGMIIEWAPQEQVLAHRAVACFLSHCGWNSTIEGLSSAVPFLCWPYFADQFLISSYICDF…
Cg5g011100.1	471	52595.83	5.82	MEFRYFASESESLNKTNVHVLLVSFPAQGHVASLMKLAHRLADCRIKVTFVTTEFICERIKESRQLGSFSEMGDAQQLVRIVPLPDGLEPEDDRKDEAKMTRSISKVMPGYLEELIQKINQQEEDEKITCVIADVTFGWALQVAAKLELKKASIYTSAPGILAMIMNIPKFIEAGIISSDGIVIKNEKIELSPYLPAASPAEFLWNCPGNPSLQTLMFQYINVIRQNIEASDRILCTWFHELVPSANKILPSIIPVGPLIANGQPTGNFWSEDLTCLSWLDKQPPGSVIYAAFGSISKLSQQQFNELALGLELAGQPFLCVVRPGFINGSSTNNPDGLVAKVADFGKMVKWAPQEKVLAHPSVACYLTHCGWNSTMEGISMGVPFLCWPWGHDHLYIKR…
Cg5g012850.1	454	51386.95	5.62	MSNPHVLVIPAPAQGHVIPLLEFSQCLANHGVRVTFVNSEYNHQRVLKSLEGKNNLEEKIRLVSIPDGMEPWEDRNDLGNKLKKILQVMPGKLEELIEEINEKEDEKIDCFIADAYMGWTMRIAEKMKLRRGVVWPSSAASVALCFRIPKLIDDGIISSDGTPIRKQMIELAPNMPVINSADVFWARLGDLTRQKIFFDYLSENMQGMRVADFQFCNSTYDLEPAAFAVAPKVLPIGPLLASNRLGNSTGYFWPEDSTCLEWLEQQQPNSVIYVAFGSSTVFEKIQFQELALGLELSNRPFLWVVRSDITNEANGACPDGFQERVATRGKIIGWAPQQKVLSHPSIACFLSHCGWNSAMEGVSNGVPFLCWPYFAEQFLNESYICDVWKVGLKLDRSES…
Cg5g028990.1	470	53199.18	6.25	MEGRNDSCRMVPRNGRRVILFPLPFQGHINPMLHLASILYSKGFSVTIIHTDFNFSSTNYFSCNYPHFDFHSFPDGFSETEASVEDVAVFFTAINGKCIVPFRDCLAEILMKSKADQNKDSSPCCLITDAFWFFTHTVAADFKLPTIVLQTCGVSGFLAFTAYPILRERAYLPVQDHQSLETPVTEFPPLRVKDIQVLETMDQENVYRFVSAIDTQIMASSGVIWNSYRDLEQAGLGLAHQKYLSIPIFPIGPLHKCSPASSGSLSSQDCQRSISWLDKQTPKSVVYISFGSVIAINKDDFLEIAWGVANSRMPFLWVVRPGLVSGAEWVEPLPKGFLEMLDGRGCIVKWAPQQQVLAHPAVGGFWTHSGWNSTLESICEGVPMICQPYLPDQMVNARY…
Cg5g029170.1	468	51187.54	6.27	MAQTQSQPRPHIAVLNFPFSTHASSVLSIIKRLAVSAPTALFTFFSTPQSNKALFSTGQQRHLPSNVKPYDVSDGVPEGHVFSGKRQEDIELFMNAADANFRKSVEAAVAETGRPLTCLVTDAFIWFAAEMAREWNNVPWVPCWPAGPNSLSAHLYTDIIRDKIGTQSQNQDQQLIHFIPGMNKIRVADLPEGVVSGDLDSVFSVMLHQMGRQLPKAAAVFINSFEELDPELTNHLKTKFNNKFLSVGPFKLLLASDQQPSSATDLDDEYGCLAWLDKQKKKPASVAYVSFGTVATPSPNEIVAIAEALEASKVPFIWSLRHRSQANLPNGFLERTRSDGIVVDWAPQVNVLAHEAVGVFVTHCGWGSILESIAAGVPMIGRPFFGDQRINGRMMEQVW…
Cg5g040950.1	482	52967	6.37	MEQTLQAQAAPHIVLLPSPGMGHLIPLIEFAKRLVHRHHFLVTFFIPTDGPPSEAQKSTLESLPSSINSVFLPVSLNDVPEDARAETVISLTVLLSLPCLRQELTSLVAKATVAALVVDLFGTDAFDVAQEFNISPYIFYPSTAMCLSLFLHLEKLDQRVPRDCQYRDMSEPVQIPGCIPVHGRYLLDPVQDRKNEAYRWVLHHAKRYKLAEGIIVNSFMDLEGGALKALQHQDEPGKPPVYPVGPLVKKGSTAESKNEGCLKWLDDQPLGSVLFVSFGSGGTLSCEQMNELALGLEMSEQRFLWVVRSPNNVANSTFFSVNSHKDPYDFLPKGFLDRTKGRGLLVPSWAPQAQVLSHGSTGGFLCHCGWNSVLESVVNGVPLIAWPLYAEQKMNAVIL…
Cg5g040970.1	471	52201.09	5.6	MAQVKHHVACMPSPGMGHLIPHVELAKQLVLRHDISVTFLVPTIGPPSKAITSVLQGLPEHINHVLLPPVNFEEDVKAEIQIVLAIKRSLSSVRDVFKSLVASTHLMALVVDPFGTDAFDVAREFYVPSYVYFLTNALSLSLLHYMPKLDEVISCEVRDMQEPLKLPGFTIPIHGRDFPDPLQDRKNDAYRFMIQIRKRYSLADGILINTFMELEPGVIKALQEEPSMRSIYPIGPIIRTVSDGELVDGSESDQCMCIRWLDNQASGSVLFVSFGSGGTLSYDQLEELALGLELSEQQFLWVVKSPDDKSASGSFFDVHSKTDPFGFLPTGFLDRTKEQGLVVPSWAPQVEVLGHPSTGGFLTHCGWNSTLESIVHGVPLIAWPLYAEQRLNAVLLSED…
Cg5g041670.1	473	52294.26	5.69	MARKLHVVMLPWSAFGHLMPFFQLSIALAKSGVKVSFISTPKNIQRLPKPAPESEVAALINFVEFPLPAPAALDNKLLLPEGAEATVDIPSENIQYLKIAYDLLQHPFKQFVAQQSVDWIIVDVMSHWAGKIAQEYQVPLLLFSAYSAAAFQFIANPECLVGDGQKRVRPSAESLTSVPEWVDFPSSVALRTFDAIGMHDGFYGMNASGITDAHRTAEILHSCQAMAIRSCPEFEGEYLNLLEKLIGKPVIPVGLLTPEPNSANGRDHQISKIFQWLDEQKPRSVVFVGFGSECKLGKDQVYEIAYGLELSGLPFLWALRKPEWATDDVDALPLGFADTIRGKGIVSIGWAPQLEILAHPSIGTSLFHAGWGSVIETLQFGHSLVVLPLIIDQPLNARL…
Cg6g000380.1	536	59336.95	5.82	MGHIVRSPDHNNAPSTDKVLSPIYLVTNLDFPEESISELHHYFKRNPTKMETQNSKQIPRAHVAMVPTPGIGHLIPQVELAKRLVHQHNFLVTIFVPTIDDGTGSSMEPQRQVLESLPTSISTIFLPPVSFDDLPDDVRMETRITLTLARSLSSLRDALKVLAESTRLVALVVDIFGSAAFDVANEFGVPVYIFFTTTAMVLSLIFHLPELDVKFSCEYRDVPEPVQLPGCVPINGRDFADPFQQRKNEAYRIFLSFSKQYLVAAGIMVNSFMDLETGAFKALMEGDSSFKPPPVYPVGPLVQTGSTNETNNDRRHECLKWLDEQPSESVLFVCFGSGGTLSPEQLNELALGLEMSGQRFLWVVRSPHERAANATYFGIQSMKDPFDFLPKGFLDRTKG…
Cg6g000390.1	486	53618.8	6.1	METQNSKQIPRAHVAMVPTPGMGHLIPLAQLAKRLVRQHNFLVSIFIPTIDDGTGSFMQPQRQVLESLPTSISTIFLPPVSLDDLPDNVPIETRIILTLVRSLSSLRDALKVLTESTRLVALVVDCFGSAAFDVANEVGVPAYIFFTTTAMVLSFLFHLPELDVKFNCEYRDMPEPVQLPGCVPVHGRDFIEPVQQRKNEAYRFLLSFRKQYHLAAGIMVNSFMELETGPFKALMEGESSFNPPPVYPVGPLIQTGSTNETNKRSPACLKWLDEQPSESVLFVCFGSGGTLSQEQLNELALGLEMSGQRFLWVAKSPHEEAANATYFSVQSMKDPLDFLPKGFLDRTKGVGLVVPSWAPQAQVLSHGSTGGFLSHCGWNSILESIVHAVPIIAWPLYSE…
Cg6g000400.1	487	53657.62	5.53	METQNSKQIPRAYVAMVPTPGIGHLIPLVELAKRLVHQYNFLVTIFIPTIDDGTGSSIQTIRQVLESLPTSISTIFLPPVSFDDLPDDFRIETRITLTLVRSLSSLRDALKVLAESTRLVALVVDPFGSAAFDVANEVGVPAYVFFTTNAMALSFLFHLPELDVKFSCEYRDVPEPVQLPGCVPVHGRDFADGFQQRKNEAYRFLLSFSKQYLLAAGIMVNSFMELETGPFKALMEGESSFKPPPVYPVGPLIQTGSNNETNNDRSLECLKWLDEQPSESVLFVCFGSGGTLSQEQLNELALGLEMSGQRFLWIAKSPHEEAANATYFSVQSMKDPLDFLPKGFLARTKGVGLVVPSWAPQAQVLSHGSTGGFLSHCGWNSILESIVHGVPIIAWPLYS…
Cg6g002150.1	373	41333.57	5.53	MKKAELIFVPSPLIGHLVSTLEFAKHLTDRDDRISVTILSMKLAVAPWVDAYTTSLTDSQPRICVIDLPPVDPPLPDVLKKSPEYFISLVVESHLPNDGGHATLVKLAQRFKDVDGIIVNTIHELEPYAVNAFSGDLNPPLYTVGPVLHLKSQPNPDLDEAQYQKIFQWLDDLAESSVVFLCFGSSGSFDVAQVKEIAIGLERSGYNFLRSLRVSSPKDEVSAHRYVTNNGVFPEGFLERIKGRGMICGRVPQVEILAHKAIGGFVSHCGWNSILESLWYGVPIATWPIYAEQQLNAFRMVKELGLALDLRLDYRVGSDLVMAGDIESAVRCLMDGESKIRKKVNEMAEISRKSLMEGGSSFNSIGQFISLNF
Cg6g002170.1	468	51989.05	5.48	MKKAELIFVPSPGIGHLVSTLEFAKHLTDRDDRISVTILSMKLAVAPWVDAYTKSLTDSQPRICVIDLPPVDPPLPDVLKKSPEYFISLVVESHLPNVKNIVSSRSNSGSLQVTGLVLDFFCVSMVDIAKELSLPSYMFLTSNMGFLRLMLYLPTRQDRISTVFESSDDELLIPGITSPVPVCVMPSCLFNKDGGHATLVKLAQRFKDVDGIIVNTFHELEPYAVNAFSGDLNPPLYTAGPVLHLKSQPNPDLDEAQYQKIFQWLDDLAESSVVFLCFGSSGSFDVAQVKEIAIGLERSGYNFLWSLRVSSPKDEVSAHRYVTNNGVFPEGFLERIKGRGMIWGWVPQVEILAHKAIGGFVSHCGWNSILESLWYGVPIATWPIYAEQQLNAFRMVKEL…
Cg6g005800.1	486	54431.43	5.53	MIRMERSHVNPHVVLLPYPLQGHIKPMMSLAELLGSANFQVTFVNTDHNHDLLLRNTDITSFCNRFPNFQFRSIPSGLPANVIRSGLTAKDVFDAMKGVSKPAFRDLLISLREETEQRQRPTCVIADGILCFLTLDVSEELQIPLLALRTHNASYSWIYFLLPKLVEDGHIPFPDENMEKPVAGIPGFENFLRNRDLPGTCRVKTSDDDYLLQFFIGETFAMTRASALILNTFEIEAPVVSLLGSHFTKIYTIGPLHELRKSRMKDINSPSVSSSGILQTEDTSCMTWLNSQPPKSVLYVSFGSLVGLTREQMSELWHGLVNRGQRFLLVVRPDLILGEPGAAETPLAQNEGTEERNRFIVSWAPQEEVLAHPAVGGFLTHGGWNSTLEGIAAGVPMIC…
Cg6g005830.1	477	53719.48	5.59	MEQTRVPHVVLLPYPAYGHIKPMLTLAELFSHAGFRVTFVNTEQYHDRLLGNTDVTVFYKRFPNFRFTSIPDGLPPDNPRFGIYIKDWFCSDKPVSKLAFRRLLMTPGRLPTCIISDSIMSFTIDVAEELNIPIITFRPYSAHCSWSDFHFSKLAEEGELPVTNEDFDKPVTCIPGLENIFRNRDLPSICRDGGPDDPILQTFIRDTSATTRTSALVINTFNEIEGPIISKLGSRLTKIYTVGPLHALLKSRIQEDSAESSPPESNNCVLSKEDRSCMTWLDSQPSGTVLYVSFGSFIKLGREQILEFWHGMVNSGKRFLWVIRSDLIDGEPGVGPVPVELDQGTKERGCIVSWAPQEEVLAHQAIGGFLTHSGWNSTLESMVAGVPMICWPQIGDQQV…
Cg6g011780.1	468	52218.36	5.6	MEGCDYTYRGHAVCFPCPFQSHIKGMLKFAKLLRLKGFHITFVNTEFNHRRYLKSRSSPRHNSNLENALLNFQYETIPDGLPDPSNENANQDANSLFESITNNVMLQPFLDLLQKLKSSSNSVSCIISDGFMPFTVTAAQQLGIPIALFFTIAARSFKGCMQLRTLEENTTLTSLIDLNSYATRVAIEAAKNAAKASAVVIHTFDALERQVLDALSAMFPNLFTIGPLQLLLNQINEQGGNSLSSTGYKYNLWKEETECLQWLDSKELPNSVVYVNFGSSVYLTKQQLTEVAMGLVNSNHPFLWIIRPDLVTGETADMPSEFEVKAKETGFIARWCPQEEVLNHPAVGGFFTHSGWNSTIESLCAGVPMICWPFLGDQATNCRYTCNEWGVGMDITNSG…
Cg6g011800.1	501	55891.24	5.48	MESKPKACSKVHAVCIPSPFQSHIKAMLKLAKLLHHKGFHITFVNTEFNHRRLLKARGQHSLDGLPSFRFEAIPDGLPASSDESPTSQDAYSLGENIINNVLLHPFLDLLAKLNDSSNSVNPAVSCIISDGFLPFTITAAQQLGLPIVLFFTISACSFMGFKQFQTFKEKGLFPVKDKSCLTKEYLNSLIDWIPGMKDIRIRDLPSFIQSTDPKDIMFNLCVEATENASKASAIIIHTFDALEQQVLNALTFMFPHHLFTIGPLQLLLNQTEEQDGMLNSIGYNLLTEETECLQWLDCKEPKSVIYVNFGSFIFMNKQQLIEVAMGLVNSNHPFLWIIRPDLVTGETADLPAEFEVKAKEKGFVASWCPQEEVLKHPSIGGFLTHCGWNSIVESLCSGV…
Cg6g011830.1	500	55791.25	5.9	MESKAKACSKVHAVCIPSPFQSHIKAMLKLAKLLHHKGFHITFVNTEFNHRRFLKSRGEHSLDGLPNFRFEAIPDGLPASSDESSTTQDMYSLCESIMNNVMLHPFLDLLAKLNDSSNSVNPAVSCIISDGFLPFTVTAAQQLGLPIVLLFTISACSFMGFKQFRTFKEKGLFPVNDKSCLTKEYLSRLIDWIPGMKDIRIRDLPSFVRSTDSKDIMFNLCVEATENASKASAIIIHTFDALEQQVLNALSFIFPPQLFTIGPLQLLLNQIEEKDGLLNSIGYNLLKEETECLKWLDSKEPNSVIYVNFGSIIIMNKQQLIEVAMGLVNSNHPFLWIIRPDLVTGETADLPAEFEVKAKEKGFIASWCPQEEVLNHPAIGGFLTHSGWNSTIESLCAGV…
Cg6g011840.1	354	39111.05	5.18	MMLDKFLDLLTKLNDSSSRNGNQPAVSCIISDGFMPFTIEAAQQLGLPVVMFLTISAYESCFTREYLDTVIDWIPGMNIRIRDLPSFSRITDPNDHMFNFTLDSAEVASKASGIIFHTFDALEVQVLDAISAMFPNLFTIGPLQLLLNQVEQQNLPNSVIYVNFGIAIVVKKQQFIEAAMGLANSNHPFLWIIRPDLVAGGGDTTMLPSEFEAKAKGKGFIARSCPQEEVLNHPSIGGFLTHSGWGSTIENLSAGVPMICWPFEGDQMISCRHTCKERGIGMEINGDEDGIRNVIQKSVRELLEGEKGKQMRNKASEWKKLVVEAAAPDGPSSKNLKKLVNEILLPKEHIPAEI
Cg6g011920.1	479	54156.80	8.2	MVNMMCTKKKNKILMVPYPAQGHVTPMHKLASILTSRGFEPIVITPEFIHNQITSSMDPQSEISCMSIPDGLEKNEPKDFFAIEKVIENIMPIHLERLINNINEDGRVACVVVDLLASSAIGVACRCGVPAAGFWPAMLATYCLIDAIPEMIKSGYISDTGSPQHLESTARFLPNQPMLSTEDLPWLIGTPAARKSRFKFWSRTLERSRNLKWLLVNSFPEEYMDDIKQQYHHSKGATLCRPKVLLVGPLSKHATIAKNPSLWEEDTSCIDWLDNQKPNSVIYISFGSWVSPIGEEKVKTLALTLEALGLPFIWVLGFAWREGLPDGYLDRVSNSRQGKVVPWAPQLKVLQHNAVGFYLTHCGWNSTMEAIQSGKRLLCYPVAGDQFINCAYIVKMWKI…
Cg6g012140.1	543	60981.76	5.67	MLTINKKFTTTRHSHNLLQQSSDITSVVDFLSSLYKRNALVIKRMHIIHTQYTKQHNKMKKAQLVFIPSPGAGHLVSTVEVARLLVDRDDRLSVTVLIMKLPHDNTVATYTQSLAASNLSSRIKFINLPDDQPDKESTPPKRFFADFVESKKPHVKEVVANLTDESPDSPRLAGFVLDMFCMCMIEVADEFKVPSYLFFTSGAAFLGFMLRVQALHDEENTGITELKDSDAMLEVPGLVNSVPAKVWPSVVFNKEWAEALYQHARRFRRTKGIMVNTFEELESHAVRSLSDGKSKTPPLYPVGPILNIKGENYDLGEGGADKKADIMAWLDDQPESSVVFLCFGSWGSFGEDQVKEIACAFEQSGHRFLWSLRRAPSKDTFEKPSDYEDPTEVLPEGFM…
Cg6g012150.1	507	55910.42	5.21	MTSLQLLSLIQTHIESSTQLLIPTPQNKMKKAELVFIPTPGAGHLVSTVEMAKILVDRDERISITVLIIKLPFDNKVAAYTESLVASNLPSRIKFIILPDDNQSPPPGKVPYSSLESKKTHVKEAVAKLTGSPDSPTLAGFVLDMFCMCMVDVADELRVPSYVFFTSSAASLGSFLNGQALYDQNKLTTELIDSGAELQVPTLLNSIPARLLPSSYFDKEWAEFLFGQARRYRVVKGIMVNTFEELEPYAVKSFYDGKIKIPPVYAVGPVVNITGDNYALGPGGIEKKAEVMAWLDDQPESSVVFLCFGSRGCFDVDQAREIAHALEQCGHRFLWSLRQAPTEDKNEMPSDYADLKGVLPEGFLDRTAEIGKVIGWAPQVAVLSHPAVGGFVSHCGWNS…
Cg6g012170.1	486	53579.02	5.35	MKEKAELVFIPSPSVGHLVSLIVFAKRLLLLDRDNAAGSNNSFSITVLVMQEHTSDNDAHIKSLAGAGATADVSIRFIGVPKMDPPPRDYFKSPEKFITEYVDSHKDCIKEAIIEHVLNNNVKIAGLVLDFFCSSMIDTANELGVPSYVFFTSGAAFLGFVLHLPTRGGEEFEESETDSADIFTYANPVPYRVLPSLCFNKHGGFSAFENFGRRFKETKGIIVNTFEELESHAVEYLMKCDGVPPVYSVGPMIDLHGDIHARPGGGGTQRDEIIRWLDDQPASSVVFLCFGSMGSFGEEQIQEIASGLEKSGVRFLWSLRKPPPKGRPEMPGEYTCVEDILPRGFQERSKGRGMICGWAPQKEVLAHSAIGGFVSHCGWNSILESVWFGVPIVTWPIYA…
Cg6g014140.1	404	45097.12	6.26	MAEIIPLQIPHVDGLPPGLDSTSEMTPHMAELLKQALDLMQPQIKTLLSQLKPRFVFFDFTHYWLPGLVGSQLGIKTVYFSVFSAISQAYLLVPARKLNNSLADLMKSPDGFPTASITSLDEFVARDYLYVYTNFNGGPSVYERGFQGIGGCDVLAFKTCNEMEGPYVDFVRTQFKKPVLLTGPLVNPEPPSGQLEERWAKWLGKYPPKSVIYCSFGSETFLTVDQIKELAIGLEITGLPFFLVLNFPPNVDGQSELVRTLPPGFMNRVKDRGVVHTGWVQQQLILRHESVGCYACHSGFSSVTEAVISDCQLVLLPLKGDQFLNSKLVAGDLKAGVEVNRRYHDGHFGKEDIFKAVKTVMVDVNKEPGASIRANQKWWREFLLNGQIQDKFIADFVKD…
Cg6g025770.1	462	52192.86	5.46	MLRRPHVLAFPYPAQGHVIPLLEISQCLVKHGVKVTFLNTDYNHKRVVNALGQNNYIGDQIKLVSIPDGMEPEGDRNDLGMLTKTMVRVMPEKLEELIENINRLENEKITCVVADGSMGWVMEVAEKMKLRRAAFWPAAAGLLALSFSVQRFLDDGIVDDNGTPVKQQMIQLAPTMAAIHSSKLVWACIGDFNTQKIVFDFTIDNNETIKKAERLICNSTYDLEPGALDLIPEFLPIGPLLSSNRLGNSAGYFWPEDSTCLKWLDQQQQNSVIYVAFGSFTVFDKEQFQELASGLELTNRPFLWVVRPDITNEAIDAYPEGFQDRVATRGQMVGWAPQQKVLTHPSIACFLSHCGWNSTMEGVSNGVRFLCWPYFADQFLNESYICDIWKVGLRFNKNK…
Cg6g025780.1	466	51926.56	5.99	MHSPKTWSVGTASHVVVIPNPEQGHVIPLLELSQNLAKHGLRITFVNSEYNHKRVLESLEGKNYIGEQIHLVSIPDGIEPWDDRSDMRKLLEKRLQVMPGKLEGLIEEIHGREGEKIACLIADGAAGWAIEVAEKMKLRRAVVVITSAATVALTFSIPKLIEDGVINSNGTPIKEQMIQLAPNMPAISTGELFWTRIGDLTMQKFFFDFMVKNMRATRAADFQLCNSTYELEGGAFSMIPELLPIGPLLASNRLGNSAGHFLPEDSKCLEWLDQQQANSVIYVAFGSHTVLEQNQFQELALGLEICNGAFLWVVRPDITNDANDAYPEGFRERVAARGQMISWSPQQKVLSHPSISCFMSQCGWNSTTEGVSNGVPFLCWPFFAEQFMNATYICDVWKV…
Cg7g000320.1	476	53548.47	5.65	MEKQDHVHVAILPLPAVGHVNSMLNLAELLGHAGIKITFLNTEHYYDRVIRHSSDAFSRYMQIPGFQFKTITDGLPRDHPRTPDKFPELVDSLNCATPPLLKEMVSDSNSPVNCIITDGYMSRAIDAAREVGISIIYFRTISACAFWSFHCIPDIIDAGELPIKGTEDMDRLITTVPGMEGFLRCRDLPSFCRVNDPMDPQLLLFARETRLSAHADGLILNTFEDLEGPILSQIRNHSCPNIYSIGPLNAHLKVRIPEKTYSSSSLWKIDRSCMAWLDKQPKQSVIYVSFGSIAVMSRDQLIEFYYGLVHSKKSFLWVIRPDLISGKDGENQIPEELLEATKERGYIAGWVPQEEVLAHSAVGGFLTHCGWNSTLESIVAGMPMICWPSFADQQTNSRF…
Cg7g000330.1	476	54047.28	5.39	MEEKPKSPHILIFPLPCQSHVNSMLNLAEIFGLAGLQVTFLNSKHNHERLIRYTGIHDCFLQYSEFQFKTISDGLPADHPRAGDRLMEMFDSLSLNTRPLLKQMLIDTSPPVSCIIGDACMEFVVDVATELEIPVIHFRAISACSFWAYFSIPEMIQAGELPMKAYDEDMDRLITKVPGMETFLRFRDLPSFCRVSDVTDRDLQVLKNATQQSPRAHALILNTFEDLEEPILSHIRTKCPKVYTIGPLHLQLKTRLASNMISSSSQKSPNSLWEVDRSCIEWLGKQPVRSVLYVSFGSITLLKREQLIEFWHGLVDSKQRFLWVIRPDSVIGEGDAPAELVEGTKERGLLVSWVPQEEVLSHQAVAGFLTHSGWNSTLESIVAGVPMICWPYFADQQIN…
Cg7g000340.1	484	54675.07	6.07	MEQVPQPGPKSACYPPHVLIWPLPALGHVNSMLKLAELLSHAGIKITFLNSEHYHERLVRHSSDVFSRYMNLPGFQFKTITDGLPKDHPQTVDNFHELLNSLASVTPPLLKDMLTDAKSPVNCIISDGLMSFAIDVAKQVGIPIIYFRTVSACAFWAYFCIPEIIDAGELPIKGNEVMDRLTKHVPGMEKFLRCRDLPSFCRAEDPMDMNLQLVVSETRSSVRADGLVLNTFEDLEGPVLSQIRAHFPKIYTIGPLNAHLKARIPENTHSSNSLWQVDRSCIAWLDNQPSKSVIFVSFGSVAVMQRDQLIEFWYGLVNSHKRFLWVIRPDLISGKDGENQIPEELDKATKERGYIAGWVPQEEVLGHKAVGGFLTHCGWNSTLESIVARMPMICWPSFA…
Cg7g000350.1	528	59594.76	5.97	MCSRSPHIIMVEVTHNILVEVMCSRSPHIILVEATNNILVEVTNNIMVEVHINLTSNKVGTLKSKREADSMEREKESNVQQKKGRRVILFPLPLQGHINPMLQLASILYSKGFSITIIHTNFNSPNPSNYPHFSFNSISESLWESEVSTEDTISLLTVLNDKCVVPFQDCLAKLISNGDQEEPVACLITDAIWHFAQTVADTLRLPRIVLRTSSISSFLAFSAFQILLEKGYLAEQDSQLEKPVTELPPLRVKDIPIIVTHDTRNFHQLISAAVSKTKACSGLIWNSFEDLEQTELTRLHKDFPIPMFPIGPFHKYCLASSSSLLSQDPSCISWLDKQAAKSVMYVSFGSIVIVNVTEFLEIAWGLANSRVPFLWVVRPGAVPGVEWLEPLPKGFLEML…
Cg7g000360.1	457	51017.91	5.84	MDQRKGRRLVLFPLPLQGHISPMLQLANILHSQGFTITIIHTSFNSPNPSSHPHLTFHFIQENLSESEASTDDLVAFVSLLNTKCLVPFRDCLAKLLADVEEEPIACLISDALLPFTQAVADSLKLPRIVLRTGGASSFVVFAAFPLLKERGYFPIQDSKGQEPVVELPPLKIKDLPVINTRDPETLYEIVNGMVDGAKVSSGIIWNTFEDLEESALATLRQQFSIPIFPIGPFHIYIPASPSSLLTQDQSCIAWLDKQAPKSVIYVSFGSIAAVSEAEFLEIAWGLANCKLPFLWVVRPGLTRGSDCLEPLPSGFMEMVDGRGHLVKWAPQQEVLAHPAVGAFWTHNGWNSTLESICEGIPMICMPCFTDQKVNARYVSDVWKVGLQLENGLKREEIE…
Cg7g009980.1	419	47481.33	6.51	MSNKHRNYSVLMFPWLAHGHAFPFLELAKKLAKRSNFHICFCSTPSILNSIKQLDKFSLSIQLIELHLLSLPELPPQYHTTKGLPPHLMPTLKEAFDMASPSFFNILKNLSPDLLIYDLIQPWAPALASSLNIPAVYFLVSSAATSAFMFHAIKKNSLGDANDDDEEFPSSSIFIHDYYMKSYFSNMVESPTTKRLLQCFERSCNIVLIKSFRELEGKYIDYLSDLIKKKVVPVGPLVQDPVEQTDHEKGVTEIIQWLDKKERSSTVFVSFGSEYFLSKEEMEDIALGLELSGVNFIWVVRFPCGAKVKVDEELPKSFLERTKERAMVIEGWAPQMKILGHPSIGGFVSHCGWSSVMESMRLGVPIIAMPMHVDQPLNARLVEDVGIGLEVRRNKCGRI…
Cg7g009990.1	423	47822.41	5.52	MSNTQRKYSVLMFPWLAQGHAFPFLELAKKLAKRSNFHICFCSTPSILNSIKQSDKFSLSIQLIELHLPSLPELPPQYHTTKGFPPHLMPTLEEAFDMASPSFFNILKNPSPDLLIYDLIQPWAPALASSLNIPAVYFLVSSAATSAFMFHGIKKNSSGDANDDDEEILQCFERSCNIVLIKSFRELEGKYIDYLSDLIKKKVVPVDPLVQDPVEEDDHEKGVMEIIQWLDKKERSSTVFVSFGSEYFLSKEEMEDIALGLELSGVNFIWVVRFPCGAKSKVDEELLKSFLERTKERAMVIEGWAPQMKILGHPSIGGFGSHCGWSSVMESMKLGVPIIGMPMHLDQPLNARLVEDVGIGLEVRRNKCGRIQREEMARVIKEVVMEKDGGKLKRKTREM…
Cg7g015710.1	480	52740.52	5.41	MSSCSNSRATHVLVFPYPAQGHMLPLLDLTHQLSLKNLDITILITPQNLPILSPLLDAHPAIQTLVLPFPSHPSVPAGVENVKELGNRGNLPIMSALGKLYDPIIQWFHSHANPPVAILSDFFLGWTLNLARELNIVRITFFSSGSFLASVSDYCWNHTGAVKPLDFVEFRDLPRSPVFKEEHLPTVFRIYMVSDSDPEFEFVKDGMVANTLSWGWGCVFNSFDDLESEYLDYLKRKMGHDRVFGVGPLSLLGPEATRGGDSGLDPNDNVSKWLDGCPDGSVVYACFGSQKVLSKEQMEALALGLEKSGIRFLWVVKTSVIHAEDNGYGLLPYGFEERVAGRGLVLKGWVPQVSILSHKAVGGFVSHCGWNSMLEGIVSGVTILAWPMEADQFVNARLL…
Cg7g019950.1	427	48140.69	5.41	MNEDRRHVALSATLATTHYTAKSICAPHVGVEPISDGFDEGGYAQAKNEDLFLKSFKDNGSRTLSELIKKYKNSSFPVNCVVYDSFLPWALDVAKEYGLYGAAFFTNSATVCNIFCRMHHGWLTLPVKLEDTPLSIPGLPSLNFIDLPTFVKFPESYPAYLAMKLNQYSNLDKADWIFGNTFQELEGEEARSISELWPGKLIGPMVPSAYLDGRIKGDSGYGSSLWKPLSEECSEWLETKPQQSVVYISFGSMVSLTAEQMEEIALALKDSSLDFLWVVRESQQEKLPNSFMDSTKQKGLVVSWYEPWGAHDWRADQLTDAKYIEEVWGIGVRAKEDEKGIVRKEEILKCFKEVMEGERSQVIKKNASEWKKKSEKAMSEGGSSDQNICDFVNALMCSS…
Cg7g021850.1	472	51603.05	6.06	MSDSGGFDSHPHVALIPSAGMGHLTPFLRLAASLVQHHCRVTLITTYPTVSLAETQHVSHFLSAYPQVTAKRFHLLPFDPNSANATDPFLLRWEAIRRSAHLLAPLLSPPLSALITDVTLISAVLPVTINLHLPNYVLFTASARMFSLTASFPAIVASKSTSSGSVEFDDDFIEIPGLPRIPLSSVPLAVMDSKSLFATSFLENGNSFVKSNGVLINSFDALEADTLVALNGRRVVAGLPPVYAVGPLLPCEFEKRDDPSTSLILKWLDDQPEGSVVYVSFGSRLALSMEQTKDLGDGLLSSGCRFLWVVKGKNVDKEDEESLKNVLGHELMEKIKDQGLVVKNWVDQDKVLSHRAVGGFVSHGGWNSLVEAARHGVPVLVWPHFGDQKINAEAVERAG…
Cg8g000720.1	459	52169	5.3	MSSPHILVFSTPAQGHVIPLLEFSQCLAKHGFRVTFVNSEYNHKRVMKSLEGKNYLGEQIRLVSIPDGMEPWEERTDPGKLIEKVLQVMPGKLEELIEEINGRDDEKIDCFIADGFMGWSMEVAEKMKLKRAVIWTSCAASVASIFCIPKLIDDGIIDSNGTPIRKQMIQLAPNMLEMNTEEFFWTRLGDITTQKMTSQKIIFDLSIRTIKAMKVADFQFCNSTYELEPGAFNMIPELLPVGPLLASNRLGNSAGHFWPEDSNCLKWLDQQQPKSVIYVAFGSHTVLDHNQFQELALGLEICNRPFLWVVRPDVTTDANDVYPREFQERVATRGQMISWAPQQRVLSHPSIACFLSHCGWNSTMEGVSNGIPFLCWPYFVDQFLNESYICDIWKVGLKL…
Cg8g003790.1	511	57443.16	5.56	MGTESLVHVLLVSFPGHGHVNPLLRLGRLLASKGFFLTLTTPESFGKQMRKAGNFTYEPTPVGDGFIRFEFFEDGWDEDDPRRGDLDQYMAQLELIGKQVIPKIIKKSADEYRPVSCLINNPFIPWVSDVAESLGLPSAMLWVQSCACFAAYYHYFHGLVPFPSEKEPEIDVQLPCMPLLKHDEVPSFLHPSTPYPFLRRAILGQYENLGKPFCILLDTFYELEKEIIDYMAKICPIKPVGPLFKNPKAPTLTVRDDCMKPDECIDWLDKKPPSSVVYISFGTVVYLKQEQVEEIGYALLNSGISFLWVMKPPPEDSGVKIVDLPDGFLEKVGDKGKVVQWSPQEKVLAHPSVACFVTHCGWNSTMESLASGVPVITFPQWGDQVTDAMYLCDVFKTGL…
Cg8g003800.1	479	53511.13	5.46	MDLKEEKEYGDHVLMVSLATQSHINPLLRLGKRLVSKGLSVTVATPEIAQHQLLKSFTSSKINDCVSDDIPCLYFSDGFDLDYNRKSDLDHYMETIEKAGPGNLSKLIKNHYHDKHKKLSCIINNPFVPWVVDVAAELGIPCAMLWIQPCSLFSIYYRFYNKLNPFPTSENPNSSVELPGLQTLHTHDLPSFVLPSNPFGSFSRILNDLFQNLNKQYKWVLANSFFELEKEATESMSQLCPIRPVGPLVPPSLLGQDEKLDVGVERWKPEDCCLEWLNKQSNSSVVYISFGSLTQLSANQMEVIATALKNIKLPFLWIVKQSESASSDGEGTLPLWFLEETKSRGLVVSWCPQTKVLAHPALACFVTHCGWSSLLETIVAGVPVIAYPQWSDQPTNAKL…
Cg8g004150.1	324	36155.27	8.65	MLFPWATDAAAKFGIPRLVFHGTSFLSLCATACLMLYEPHKKVSSVSEPFVIPNLPGDIRLTRNQLPDTMKQDDETDFSRLFKAAVESELKSYGVVVNSFYELEPAYAVHYRKVLGRRAWHIGPVSLCNRTDNDKASRAKQDSTDYTQECLNWLKSKQPNSVVYLCFGSLANFTSAQLTEIAMGLQASEQNFIWIVRKNKNSGGGFVTHCGWNSTLEGVVAGAPLVTWPHFADQFYNEKLVTQVLKIGVAVGVEKSSTTERGFVRRERIEKAVKEIMVGDKAEQMRSRAKAFGEMAQRAVENGGSSFSNLNSLIEELSLRSHLL
Cg8g004180.1	490	54704.76	6.35	MGSKVPQLHVFFFPFMAHGHMIPIVDMAKLFATRGVKASVITTPANGPYVSKSVERANEMGIELDVKTIKFPSVEAGLPEGCENLDAITNEVNKELIVKFVGATTKLQEPLEQLLRDHKPDCLVADIFFPWATDAAAKFGIPRLVFHGTSFFSLCASNCLALYEPHKNVSSDSEPFVMPHFPGEIKLTRNQLPDFVKQDMGDNDFSRLLKAIDDSDLRSYGVAVNSFYELEPAYADHYRKALGRRAWHIGPVSLCNRNFEDKALWGKQASIDEQECLRWLNSKQPNSVVYICFGSIANFTSAQLMEIATGLEASRRNFIWVVRRNKNDGGEEEKEAWLPEGFEKRMKGKGLIIRGWAPQVLILDHEAVGGFVTHCGWNSTIEAVTAGVPLVTWPVSAEQ…
Cg8g004190.1	518	57620.13	6.22	MVIETQKNNKVAFINNSSLSLYLIRKLNMGSEIPQLHVFFFPFMAHGHMIPLVDMAKLFATRGVKASVITTPANAPYVSKSVERANELGIELDVKTIKFPSVEAGLPEGCENLDAITNEVNKGLIVKFFGATMKLQEPLEQLLQEHKPDCLVADTFFPWATDAAAKFGIPRLVFHGTSFFSLCASNCLALYEPHKKVSSDSEPFVMPHFPGEIKLTRNQLPDFVKQDMGDNDFSRLLKAIDDSDLRSYGVAVNSFYELEPAYADHYRKALGRRAWHIGPVSLCNRNFEDKTLRGKQASIDELECLKWLNSKQPYSVVYVCFGSLANFTSAQLMEIATGLEASGRNFIWVVSKNKNDGGEGGNEDWLPEGFEKRMEGKGLIIRGWAPQVLILDHEAVGGF…
Cg8g007100.1	465	52294.06	5.92	MEQTRVPHVVLLPFPAYGHIKPMLTLAKLFSHAGFRITFVNTEQYHDRLFGNTDVTAFYKHFPNFLCTSIPDGLPPDNPRFGIYIKDWFCSNKPVSKLAFRQLLMTLGRLPTCIISDSIMSFAIDVAEELNIPIITFRPYSAYCSWSDFHFSKLAEEGELPVTDENFDKSVTCIPELENIFRNRDLPSICRHGGPDDPILQTFIRDTSATTRTSALVINTFNEIEGPIISKLGSRLTKIYTVGPLHALLKSRIQEDSVESSPLESNNCVLSKEDRSCMTWLGSPPSRSMLYVSFGSFIKLSRDQILEFWHGIVNSGKGFLWVIRSDLIDGESGVGPVPAELDQGTKERGCIVSWAPQEEVLAHQAIGGFLTHSGWNSTLESMVAGVPMICWPQVGDQQV…
Cg8g011410.1	452	51748.99	6.3	MDTKHQDKPSILMLPWLAHGHISTYLELTKKLSQKNFHIYFCSTPINLQSISKNDEENFSSSIQLIELQLPNTFPELPPQNHTTKNLPPHLIFTLMAAFEDAKPAFCNILETLKPTLVMYGLFQPWAAEAAYQYHIAAVLFLTISAVAGSYLLHNIINPSLKYPFFESDFLDRENKKINRFMHRTANGTLNKDRNLKAFELSCKFVFIKTSREIESKYLDYFPSLMENEIVPVGPLVQESIFKEDDTKIMDWLSQKEPWSVVFVSFGSEYFLSKDEMHEIASGLLLSEVSFIWVLRLHPDEKITIEEALPQGFAEEIERNNKGMLVQGWVPQAKILRHGRIGGFLSHCGWGSAVEGMVFGVPIIAMPMVYEQSGNAKVVVDIGMGMDVPTDKINQRLRR…
Cg8g017990.1	221	24516.87	8.51	MRTIQFSKFSYLIALTIQHLAMKNLILEARGHLHPQEHLRAAGQDVIDGVVSIGEYVCVAGIMVMLLFLDGIKWLDLVAGSSLLSVQRIGFKKIGLRDLGDFWVFSEWVHGGFASHCGWGSTIEGIVSGVPIIVVPMVLDQLLNAKIVADIGVGMEVPREEIDQRVRKEELARVIKHVVVQEEGQQIRRKSKELSESMKKKGDGKAINVVEKLLQLVKVSS
Cg8g018000.1	453	51091.84	6.29	METKHHNRKPSILMLPWLAHGHITPYLALAKKLSQQNFHIYFCSTSINLQSISQNLGENFSASIKLTDLQLPCTFPELHDPYNHTTKNIPRCLIPTLIAAFDAAKPAFCNVLETLKPTLVIYDLFQPWAAEAAYQHDIAAVAFLTTAAASFSFFLHNSSLKFPFPEFDLPESEIQKMTQFKHRIVNGTENKDRFLKAIDLSCKLVLIKTSREIESKYLDYFSYITKKETIPVGPLVQEPVYTDNNDDTKIMDWLSRKEPSSVVYVSFGSEYFLSQEEMNEIASGLLLSEVSFIWVVRFHSEGKFSIEEALPQSFSKEIHGNNKGMVVQGWAPQAKILGHGSIGGFVSHCGWGSTVEGIMYGVPIIAVPMVLDQLFNAKMVADIGVGLEVPREEINQRVR…
Cg8g018010.1	453	51244.12	5.84	MESKLQNKKPSILMLPWLAHGHITPYLALAKKLSQQNFHIYFCSTPINLQSMSQNLQENFSTSIQLIDLQLPCTFPELHDPYNHTTKNIPRHLIPTLIAAFDAAKPAFCNVLETLKPTLVIYDLFQPWAAEAAYQHDIAAVAFVIIAAAGFSFFLQNSSLKFPFPEFDLPESEIQKMTQFKHRIVNGTENRDRFLKAIDLSCKLVLVKTSREIESKYLDYLSYLTKKETIPVGPLVQEPIYTDNNNDTKIMDWLSRKEPSSVVYVSFGSEYFLSKEEMNEIASGLLLSEVSFIWVVRFHSEGNFTIEEALPQGFAEEIQGNNKGMVVQGWAPQAKILGHGSIGGFVSHCGWGSTVEGIMYRVPIIAVPMVLDQLFNAKMVADIGVGLEVPRDEINQRVR…
Cg8g019620.1	477	53495.28	6.6	MAGNKTQKPHAIFISYPLQGHVNPSVQLALKLASQGFTITFVNTHFIHQQMTKASPEMGSDIFAGVRKSGLDIRYMTLSDGLPLGFDRSLNHEQFMSSLLHVFSAHAEEVIGQIVRSGENVHCLIADTYFVWPSKLAKKFGLYYISFWTESALVFTLYYHLDLLTINGHFQCYDCREDTIDYIPGVKAINPKDTTSYLQETDTTSACHQIIFNSFQDTRTADYVLCNTVHELESEAVTALKAKIPFITMGPISLNKFSDRVVATSLWSESDCGQWLDKQPKGSVLYVSFGSYAHVSKRDLIEIANGIAKSKVTFIWILRPDIVSSDDPNPLPEDFKKEVADRSMIITWCCQTSVLAHPAIGGFLTHCGWNSVLEGLWCGVPLLCFPLYTDQFTNRKLAV…
Cg8g022200.1	460	51885.97	5.7	METKQESCRLPRNGKRVILFPLPYQGHINPMLQLASVLYSKGFSITIIHTNLNPLNACNYPHFEFHSISASLSETEASTEDIVAILIALNAKCVVPFWDCLVKLTSISNVQEDSFACIITDPLWYFVHAVANDFKLPTIILQTNSVSAYLAFAAYPILREKCYLPIQDSQLEAPVIECPPLRVKDIPIFETGDPKNVDKVISAMVSLIKASSGIIWSSYRELEQVELTTIHHQYFSIPVFPIGPFHKYFPASSSSLLSQDESCISWLDKHAPKSVIYVSFGSVVNIDETEFLEIAWGLANSRVPFLWVVRPGLVREAEWLELLPTGFVEMLDGRGHIVKWVPQQEVLAHPAVGGFLTHGGWNSTLESICEGVPMICQPYLGDQMVNARYISHVWRLGLH…
Cg8g022210.1	460	51518.06	5.83	METKQESRISPRNGRRVILFPLPFQGHINPMLQLGSILYSKGFSITIIHTKFNSPNSCNYPHFDFHSISDGLTDPSAEDATTILITLNAKCMVPFRNCLAKLVSNTNNNNAQEDSVACLITDFLWQFTHVADEFKLPTIILQTHGVSGYLGIAAYPFLRDKGYVPIQDPQSESPVIEYPPLRVKDIPKLETRYPEYNYPLVSAMVNNIKASSGMIWNTFEELEQAALSTLPEEYFGIPVFPIGPFHKYFPASSSSLLSQDQSSISWLDKQAPKSVIYVSFGSVAAINETEFLEIAWGLANSRVPFLWVVRPGLVDGVEWLEALPKGYLEMVDGRGYIVQWAPQQQVLAHPAVGGFLTHTGWNSTLESICEGVPMICQPCLADQMVNARYVSHVWRVGLH…
Cg8g023190.1	477	53618.94	5.98	MEEEQGQRRKHVVLVPCPYQGHITPMLQLGTILYSKGFSITVVHTDFNSPNPANHPKFSFQSIPDGLADDDIYSGNIIAIIMHLNANCGAPFHKCLVQMMKQQMPADEIVCIIYDELMYFAESAANQLKLRSIILRTNSAATQISRIALLQLKEDGSIPLQDPSNLADPVPRLQPLRFKDLPFSQFGLPENFLQLIPKIYNVRTSMAVIWNTMNCIEQSSLSQLQQQCNIPIFPVGPLHKFAPSSPGSLLKEDTSCISWLNNQAPNSVLYVSLGSIVSMDKKELKEMAWGLYNSKQPFLWVIRPSSTSASSGIELLPEGFEEAVGENGCVLKWAPQKDVLSHIAVGGFWSHCGWNLTLESICEGVPMICRPGFGDQRVSARYVSHVWRIGLQLENDLEK…
Cg8g023200.1	459	52154.41	5.17	MEKQRAERRRRVVLVPSPFQGHMTPMLRLGTILYSNGFSITVVHTHFNPPNPSNHPEFNFQSISDGLTADDISTGINILITNLLNVNCEAPFYECLVRMMEQQQQQQQHPAGDDQIACIIYDEIFYFPEAAANQLNLQSIILRTTSAATQISRLSLLHLEEEGSSPLQDPNKLQDPVPGLHPLRFKDLPTYRHEIMEHYLQLITSMYKIRTSSAVIWNTMHYLEESSLAQLQQQCQVPIFPIGPFHKFAPFSTSCSFLNEDTSCISWLNNQAPESVIYVSLGSVASMDKKELEEMAWGLVNSKQPFLWVIRPSSNNAPEGIELLPEVLAEAVQENGCIVKWAPQKEVLSHVAVGGFWSHCGWNSTLECLCEGVPMICRPCFGDQRVNARYVSHVWRTGL…
Cg8g023200.2	452	50959.53	6	MEEQGQRRRRVVLVPSPHQGHINPMLQLGTILHSKGFSITVVHTQFNSPNPSNHPEFEFQSIPDGLMDVNISARNLVDSLLLLNENCREPFRKWLVQMIKEQQPGDEIVCIIYDEVMYFAEASASQLNVRSIILRTSGAVTVVARLVLFQLKEEGYNPLKDPNKLQDPVPRLHPLRVKDLPISPSEITESYVQLINNAYSARTSSAVISNTIYCLEKSVLSQLQQYFKVPNFPIGPLYKFAPSSNGSLLKEDTSCISWLNNQSPKSVIYVSLGSVASMDKKELEEMAWGLVNSKQPFLWVIRPSSNNAPEGIELLPEVLAEAVQENGCIVKWAPQKEVLSHVAVGGFWSHCGWNSTLESICEGVPMICMPFFEDQKVNARYSSHVWGVGLELEHELERG…
Cg8g023200.3	451	51382.87	5.42	MEEQGQRRRRVVLVPSPHQGHINPMLQLGTILHSKGFSITVVHTQFNSPNPSNHPEFEFQSIPDGLMDVNISARNLVDSLLLLNENCREPFRKWLVQMIKEQQPGDEIVCIIYDEVMYFAEASASQLNVRSIILRTSGAVTVVARLVLFQLKEEGYNPLKDPNKLQDPVPGLHPLRFKDLPTYRHEIMEHYLQLITSMYKIRTSSAVIWNTMHYLEESSLAQLQQQCQVPIFPIGPFHKFAPFSTSCSFLNEDTSCISWLNNQAPESVIYVSLGSVASMDKKELEEMAWGLVNSKQPFLWVIRPSSNNAPEGIELLPEVLAEAVQENGCIVKWAPQKEVLSHVAVGGFWSHCGWNSTLECLCEGVPMICRPCFGDQRVNARYVSHVWRTGLELENELER…
Cg8g023390.1	489	54315.15	5.48	MNPISHLSPRLHFCSHTNRNKMERQEQQKASRLVFVLFPSQGHINPMLQLATILHSKGFSITIIHPKFNSPNSSNYPEFTFIPISDNLPESQDSFGDFGIVSALNKNCEGPLTECIQQMLKAEDPQDRLSCIVYDSVMHFSQSVADHLKLPGISVRTGPAATVLAFAVCPRLDEQGYISFLESMSLDGKSDLLSLLLKELAFSMKKFTAPGFLELRAAVTDSVQRCSALIFNTVDFIEQEALTKVQELFSASAFTIGPFHKLAPTISSSLLKEDSHCISWLNKQAPKSVIYVSFGSVASIDEKELLETAWGLANCEQPFLWVVRPGLVRGSNCLELLPINFQDSVGERGCIVEWAPQKEVLANDAVGGFWSHCGWNSTLESICEGIPMLCRPFFGDQNL…
Cg8g023460.1	448	49998.45	5.81	MEKQGHRCRQVVLVPIPLQGHITPMLQLGTILHSRGFSITVAHAQFNSPHASNHPEFTFLSLSDGSSSTPKASDDFIDFMSNINLNCRAPLQEALTQMIAKQEDLPCVIHDGIMHCAEAVARYLKLPSIILYTLNPTNLLTYYAYPRLLEQGHIPFPDSKLLELVPGLDSLRFKDLPVSNFGNLSALLPFKAIIRDIGSSSAIILNTNECLEQSSIVQFQEQYPVPIFSIGPMHLAAPASSCSLLKEDTSCIEWLDKQTQHSVIYLSFGSIALTSEKELAEMAWGLANSKQPFLWVLRPGSADGLDPTDLLPHSFKETVEKRGCIVNWAPQRQVLAHSAVGGFWTHCGWNSILESISEGVPMICRSAFGDQRVNARYVCHVWNVGFEFENDLERGEIER…
Cg8g024690.1	466	52319.94	5.76	MDPHPAQVKPTSLCHVLALPYPGRGHVNPMMNICKLLVSRQPDILITFVVTEEWLGFIGSQSKPHNIRFRTLPNIIPSEHGRANDFAGFLEAVFTKMEAPFEELLDRLLLDDDEQPAAAVTAIIADTYLPWVVDVGNRRNIPVASLWTMSALVFSVFHHFELLERNGHFPFDLSEKGDELVDYIPGLEPTKLADFPTIFHGAGRKILHAALQSASKVSKAQYLLLSSVYKLEAKTIDALKEEFSFPVYPIGPTIPYFNVSSITDHNGPKYFAWLETQPVGSVLYVSLGSFLSVSSAQMDEIIAGIRNSGVRYLWVTRGDTSPFKDGRADDRGIVVPWCDQLRVLCHASIGGFWTHCGLNSTIESLYAGVPMLTFPLFWDQVPNSKQIVQDWKTGWRVKK…
Cg8g024700.1	471	52970.74	5.69	MDHSRMKATGRMCHIVALPYPGRGHINPMMNLCKLLVSRNPNVFITFVVTEEWLSFIGSGHGNHNNIRFETIPNVIPSELVRARDFLAFVESVSTKMEAPFEKVLDFLQVEAPVVSAIIVDTFLAWAVDVGNRRNIPVASFWSMSASLFSVFHHFELLVQNGHFPVELSERGEEVVDYIPGLASTKLADLPTIFYGSGRQTLQRALESVSKVSKAQCLLLSSVYELEAKVNDTLKAKFPFPVYPIGPTIPYFEIKRNLLTSTSLNINNEPDNYFHWLDSQPDSSVLYVSLGSLWSVSSVQMDEIVAGVRNSGVRFFWVSRGDTSWFKDGCVDRGIVVPWCDQLKMLCHSSIGGFWTHCGLNSTLEAAYAGVPMLTFPIMMDQVPNSKLIVEDWKIGWRV…
Cg9g014370.1	498	56411.5	5.66	MKVKSLFKPSTPYALPYLKKKKKKKNSYMEQEQHQQHQPHFLLVTFPAQGHINPALQLARRLIRIGTRVTFATTIFAYRRMANSPTPEDGLSFASFSDGYDDGFNSKQIDPRRYVSEFKRRSSEALTELITGSENQGAQPFTCLVYSLLLPWTAEVARAYHLPSALLWIQPALVFDVYYYYFYGYGDLIEEKVNDLIELPGLPPLTGCDLPSFMDPRKSNDAYSFILPYFKEQMEAIVEETDPKILVNTFDALEAETLRAIDKFNMIAIGPLVASALLDGKELYGGDLCKNSSKEYYMEWLSSKPKSSVIYVAFGTICVLEKRQVEEIARGLLDSGHPFLWVIREHENKDKDKGEDDVVMKYKEELNEKGMIVPWCSQVEVLSHEAVGCFVTHCGWNSS…
Cg9g014500.1	441	49192.73	5.58	MAEIIPLQIPHVDGLPPGLDSTSEMTPHMAELLKQALDLMQPQIKTLLSQLKPHFVFFDFTHYWLPDLVGSQLGIKTVYFSVFSAISQAYLLVPARKLNNSLDDLMKSPDGFPAASITSLDEFVARDYLNVYTNFNGGSSVYERGLQGIGGYDVLAIKTCNPYVDFVRTQFKKPVLLTGPLVNPEPPSGELEERWAKWLGPRDRLARGLQGIGGCDVLAIKTCNEMEDPYVDFMRTQFMKPVLLTGPLVNPEPPSGELEERWAKWLGKYPPKSVIYCSLGSETLLTVDQIKELAIGLEIKGLPFFLVLNLPPNVDGQSELVRILRPEFMDRVKDRGVVHTGWVQQQLILRHESVGCYVCHSGFSSVTEAVISDRQLVLLPLKGDQFLNSKLAAGDLKAE…
Cg9g014580.1	458	50880.85	5.86	MHAPSNQQHKTGTESAEDDQLHVVMFPWFAFGHISPFVQLSNKLSLHGVKVSFFSAPGNIPRIKSSLNLTPVAEIIPLQIPHVDGLPPGLDSTSEMTPHMAELLKQALDLMQPQIKTLLSQLKPRFNLCSLILPITGCLALLAYLLVPARKLNNSLADLMKSPDGFPAASITSLDEFVARDYLYVYTNFNGGPSVYERGLQGIGGCDVLAIKTCNEMEGPYVDFMRTQFKKPVLLTGPLVNPEPPSGELEERWAKWLDKYPPKSVIYCSFGSETFLTVDQIKELAIGLEITGLPFFLVLNLPPNVDGQSELVQILPPDFMDRVKDRGVVHTGWVQQQLILRHESVGCYVCHSGFSSVTEAVISDCQLVLLPLKGDQFLNSKLVAGDLKAGVEVNRRYHD…
Cg9g016740.1	387	43024.59	6.07	MDVLGDSHIHQKKGRRLILFPLPLQGHINPMLQLANILYSKGFSITIIHTNFNSPNTSNYLQFSFCSIEDSSSETEASTADLVALLSLLNVQCVVPFRNCLAKLLSNVEEEEKEPIACLITDATWYFTQAVAESLKLSRIVLRTNSVSSFLVFAAFPVLSQKGYFPIRDSQSGAPVPELPPLRVKDIPVVETCYRETLHRLVTEATNQMKVSSGCIWNSLQDLELASLTKFQQDFPIPMFPIGPFHKFFSASSSSLLAHDQTSISWLDKQTPKSVIYVSFGSIAAINKTEFLEVAWGLANSKVPFLWVVRPGLVRGAEWIEPLPQGFLETLDGRGHTVKWVPQQEVLAHPATGGFWTHCGWNSTLESICEGVPMICQAASLVLVTKW
Cg9g016850.1	490	53918.05	6.28	MSSSVATAAEAEIWIVPFFGQGHLFPCIELCKQIASRNYKSTLIIPSHISATSIIPSSFHQYPLFEVTEIPSSSPPPPPPSPPHPHVVMHSQMLQGLRNLLSTREPESRPVCAVIDVMMGWTADVFKIFEVPIVGFFTSGACSAAVECAMWQARIQDVKPGEARLLPGLPEDMALFESDLKHRPHGPPPGGPPPLRGAPGSEKIGPPEAGDQPHWMKEVEGSMALMFNTCDGLEGPFINYLANQLGKPVWGVGPLLPEQFYKSAGSMLRDHEMRTNRRSSNMTEDEIAQWLNFKSCGSVFYVSFGTEVDPTLDKYLVLANALEASNRSFIWVIQGGAGKLDPLRHLDKPAGNIYFRSGLDNKVGKKSLIIDGWAPQLLILSHQSTGGFLFHCGWNSTVE…
Cg9g016910.1	540	60566.49	5.72	MDVLGDSHIHQKKGRRLILFPLPLQGHINPMLQLANILYSKGFSITIIHTNFNSPNTSNYPQSSFCSIEDSSSETEASTADLVALLSLLNVQCVVPFRNCLAKLLSNVEEEEKEPIACLITDATWYFTQAVAESLKLSRIVLRTNSVSSFLVFAAFPVLSQKGYFPIRDSQSGAPVPELPPLRVKDIPVVETCYRETLHRLVTEATNQMKVSSGCIWNSLQDLELASLTKFQQDFPIPMFPIGPFHKFFSASSSSLLAHDQTSISWLDKQTPKSVIYVSFGSIAAINETEFLEVAWGLANSKVPFLWVVRPGLVRGAEWIEPLPQGFLETLDGRGHIVKWAPQQEVLAHPATGGFWTHCGWNSTLESICEGVPMICQPCFGDQMVNAIYVSDVWKVGLH…
Cg9g017020.1	494	54541.88	6.38	MSSSVATAAEAEIWIVPFFGQGHLFPCIELCKQIASRNYKSTLIIPSHISATSIIPSSFHQYPLFEVTEIPSSSPPLPPPSPPHPHVVMHSQMLQGLRNLLSTREPESRPVCAVIDVMMGWTADVFKIFEVPIVGFFTSGACSAAVECAMWQARIQDVKPGEARLLPGLPVDMALFESDLKHRPHGPPPGGPPPLRGAPGSEKIGPPEAGDQPHWMKEVERSMALMFNTCDGLEGPFLNYLANQLGKPVWGVGPLLPEQFYKSAGSMLRDHEMRTNRRSSNVTEDEIVQWLNLKSCGSVLYVSFGTEVDPTLDEYLVLANALEASNRLFIWVIQGGAGRLDPLRHLDKPAEDSYFRSGLDNKVGKKGLIIDGWAPQLLILSHQSTGGFLSHCRWNSTVE…
Cg9g020110.1	475	53099.56	6.14	MTNQNGNIIKQREQEVVVVMVPFPAQGHLNQLLQLSRLILSYNIPVHYVGSAVHNRQAQVRVHGWDPLDVSSNNNNIHFHDFEIPPYPCPPPNPNAACKFPSHIIPCCEASKHLRHPLATLLNTLSATARRVVVIHDSLMASVIQDVCLIPNAESYTFHSVSAFTLYLYIWERMGNPNLNEASGLIPKDVPSLEGCFTSEFLDSIASEYDHMKFNSGNVYNTSRVIESAYMDLLEKATVAGTFNHWALGPFNPVTLPNKDGSNGRHFCLEWLDKQEKNSVLYVSFGTTTAMSDEQIKELAVGLKQSNQKFIWVLRDADRGDVFNGEVRRAELPKGYEDSVKDKGLVVRDWAPQLEILAHCSAGGFMSHCGWNSCMESITMGVPIVAWPMHSDQPRNTVL…
Cg9g026130.1	461	51823.65	5.73	MENLGESHMQQKKGRRLILFPLPFQGHINPMLQLANILYSKGFSITIIHTKFNSPNPSNYPHFTFCSIQDGLSETEASTTDFVALISVLHVKCAAPFQDCLAKLLSNAEEEEEEPIACLITDASWFFTQDVAESLKLPRIVLRSLSVSSSLVYAALPVLSQKGYFPIQDSHDLESPVPELPPLRMKDIPVIETRYQETLHQFAAEAINQMKASSGCIWNSVQELEQDSLAKFHQEFPIPSFPIGPFHKYFPASASSLLSQDRTCISWLDKQAPKSVIYVSFGSIAAIDETKFLEVAWGLANSKVPFLWVVRPGLVRGAEWIELLPRGFLEMLDGIGHIVKWAPQQEVLAHPATGAFWTHCGWNSTLESMCEGVPMICQPCHGEQMVIARYVSDVWKVGL…
Cg9g026140.1	485	54274.29	5.89	MDVLGDSHIHQKKGRRLILFPLPLQGHINPMLQLANILYSKGFAITIIHTNFNTPNTSNYPQFSFCSIEDSLSETEASTADLVALLSLLNVQCVVPFRNCLAKLLSNVEEEQKEPIACLITDATWYFTQAVAESLKLSRIVLRTNSVSSFLVFAAFPVLSQKGYFPIRDSQSEAPVPELPPLRVKDIPVVETCYRETLHRLVTEATNQMKVSSGCIWNSLQDLELASLTKFQQDFPIPMFPIGPFHKFFSASSSSLLAHDQTSISWLDKQTPKSVIYVSFGSIAAINETEFLEVAWGLANSKVPFLWVVRPGLVRGAEWIEPLPQGFLETLDGRGHMVKWAPQQEVLAHPATGGFWTHCGWNSTLESICEGVPMICQPCFGDQMVNARYVSDVWKVGLH…
Cg9g027850.1	450	50120.53	5.01	MIVPTFPNTVAGDTSHYISAVSGITFHHLPTVSDELDLKNYPSIDEVTRLRDRLAELNNPNLRQTLLTLFKTSTLKALVIDFFCKAALQVSSSLNIPTYFFFTSGATALAQILHYPNLKNISDNDCFRIDAESEMLLDHIPGLPPIRAKEMFPPDDSVLKNTIDTAIQMTKSCGIIINTFETLEQRASQALKDGKCVPNGETMPPVYCLGPVLAATVDNKNDYHMCLSWLDLQPKQSVVFLCFGSMVFFSSKQLKEMAIGLERSRVRFLWVVRVPPPEDEFRRNLAVADAEVSVEMFLPEGFLDRTRDRGLVVKSWAPQTDVLSHDSVGGFVTHCGWNSVLEALCAGVPMVAWPFIGDQMVNRSFLVEDIEVAVPVVESEDGLVFGAELEKRVIELMDT…
Cg9g027920.1	214	22861.21	5.06	MLEGQRTPGETLPPLYCIGLVVGGGNGENRGPVGLERSGVKFLWVVRAPAPDGVENRSSLESLLPEGFLDRTKDRGLVVESWAPQVEVLNHESVGGFVTHCGWNSVLEGVCAGVPMLAWPLYAEQKMIKAVVVEEMKVGLAVTRSEEGDGLVSSAELEQRVSELMDSEKGRAVKERVAAMKEVAAAAMRDGGSSRVALDNLVESFKRGCMAPLG
Cg9g027930.1	481	52332.25	5.93	MKDTIVFYTSPGRGHLNSMVELGKLILTYHPCFSIDIIIPTAPFLSSAGTDDYIASVSATAPSVTFHQLPPPVSGLLDTLRSPADFPALVYELGELNNPKLHETLITISKRSNLKAFVIDFFCNPAFQVSSSTLSIPTYYYFTTAGSVLASNLYLPTLHKNTTKSFRELGSTLLNFPGFPPFPARDMALPMHDREGKVYKGLVDTGIQMAKSAGVIVNTFELLEERAIKAMLEGQCTPGETLPPLYCIGPVVGGGNGENRGRDRHECLSWLDSKPSRSVLFLCFGSLGSFSSKQLKEMAIGLERSGVKFLWVVRAPAPDSVENRSSLESLLPEGFLDRTKDRGLVVKSWAPQVEVLNHESVGGFVTHCGWNSVLEGVCAGVPMLAWPLYAEQKMIRAVV…
Cg9g027970.1	485	52628.48	5.69	MKDTIVLYTSPGRGHLNSMVELGKLILAHHPCFSIDIIIPTAPFVTSAGTDDYIASVSATVPSVTFHQLPPPVSGLLDTLRSPVDLPALAYELGELNNPKLHETLTTISKRSNLKAFVIDFFCSPAFQVSSSTLSIPTYYYFTSGGSGLAALLYLPTLHKNTTKSFRELGSTLLNYPGLPPFPARDMAEPMHDREGKAYKGFVDTGIQMAKSAGLIVNTFELLEERAIKAMLEGQCTPGETLPPLYCIGPVVGGGNGENRGRDRHECLSWLDSKPSRSVLFLCFGSLGSFSCKQLKEMAIGLERSGVKFLWVVGAPAPDSVENRSSLESLLPEGFLDRTKDRGLVVESWAPQVEVLNHESVGGFVTHCGWNSVLEGVCAGVPMLAWPLYAEQKMIKAVV…
CgUng002730.1	492	55276.14	6.17	MENNHKKPKPHAIAICYPLQGHVIPFVNLALKLASSGFTITFVNTHSIHHQITKAQSNGDEDDIFAGARKAGLDIRYATVSDGLPLNFDRSLNHDQFMECLLHVFSAHVDELVGNLIQLNPEMNCLVTDTFFVWSSMIAKKYNLVNISFWTEPALVLTLYYHMDLLRSHGHFASTDNREDTIDYIPGVRAIERKDLMSYLQATDTSTVVHRIIQKAFEDVKRVDFILCNTVHELESETISALHQKQPTYAIGPIFPAGFTKSLVPTSLWSESECTQWLNTKPRGSVLYVSFGSYAHASKNDIVEIALGLLLSEVSFVWVLRPDIVSSDETDFLPVGFEEKIKISGRGLIVPWCSQIDVISHSAIGGFLTHCGWNSIQESIWCSVPLLCFPLLTDQFTNR…
CgUng002840.1	504	56472.75	5.82	MAPSSTKTHDHEQLHVFFVPFMSPGHQIPMIDMARIFASRGVKATILTTPLNISRFESSINRDDYHHHNPIKLLLLNFPSTAANLPPNCENLDAIPSRDLSYNFSKAIMMLHPQADDLVRQCQPDAIISDMNFPWTAEIARKYGIPRLVFHGTCCFSLSLSVAAAQHKPNVNVSSDTETFLVPGLPRPVYITQSQMPDQFFGNTDLQEFFEKLIKAERNSYGVVANTFFEIEPDYVKHYEKVTGKVVYPVGPVSLFNTKAIDIAERGNGGDRGSVDADYCVSWLDSREPNSVLYVCFGSLCEFAESQLLEIALGLESSNICFIWVIKSDAFLLLDKDFEERVKDRGLIIKGWAPQVLILNHPAVGGFMTHCGWNSVLESVSSGVPMITWPLFAEQFYNE…
CgUng004770.1	489	54636.23	5.76	MASEASQVHFLLLPYLAPGHLIPMFDIARLLAQHGAIVTIVTTPVNAARFKTVIARAIKSGLQIRLIEIQFPWQEAGIPEGCENCDLLPTTDFARFMKSLHMLQQPFENLFKEKTLKPCCIISDMCFPWTVDTAAKFNVPRIIFHGFSCFCLFCHHLLGVSKVHENVTSDSEYFNIPGLPDHIEFTKVQLLISKRDDDRKELREQILAADKKTYGAIINTFEELESPFIENYKKAKQGKVWCIGPASLCNKEPIDKAERGKTASIDVPECLTWLDSQQPSSVVYVCLGSICNLPSSQLIELGLGLEASNKPFVWVIRGGSKLEALEKWLVQENFEERIKGRGLLIRGWAPQVLILSHPAVGGFLTHCGWNSSLEGISAGVQMLTWPLFADQFCNEKLIV…
CgUng004780.1	488	54865.28	5.32	MASEASQSHFLLLPFLAPGHMIPMFDTARLLAQRGAIVTIVTTPVNAARFKTVHARAIDSGLQIRLIEIQFPWQQAGLPEGCENCDLLPTTDFARFLNSLHMLQLPFENLFEKQTLKPCCIISDMCFPWTVDTAAKFNVPRIIFHGFSCFCLFCLHLLGVSKVHENVTSDSDYFNIPGLPDHIQFTKVQLPISEQDDDFKELQEQIFAADKKTYGTITNTFEELESPCIEDYKKAKQEKVWCIGPVSLCNKEPIDKAERGKKASIDVPECLKWLDSQQPSSVVYVCLGSICNLPSSQLIELGLGLEASNKPFVWVIRGESKLEELEKWLVEENFKERIKGRGLLIRGWAPQVLILSHPAVGGFLTHCGWNSSLEGISAGVQMLTWPLFADQFCNEKLIV…
Note：Bold gene ID represents the genes described in this article

## Sheet: Table S2
Table S2. Information on the citrus accessions used in this study.
No.	Accession common name	Scientific Name	Classification	Sample area	Sampling organ	Usage
1	‘Huazhou’ pummelo	C. grandis	Pummelo	Huazhou; Guangdong	Leaf and fruit	RNA extraction; IFC1; AQF2
2	‘Fenghuang’ pummelo	C. grandis	Pummelo	Wuhan; Hubei	Fruit	RNA extraction; AQF2
3	‘Shatian’ pummelo	C. grandis	Pummelo	Ganzhou; Jiangxi	Leaf	RNA extraction; AQF2; HLB3
4	‘Hybrid’ pummelo	C. grandis	Pummelo	Wuhan; Hubei	Leaf	RNA extraction; AQF2; CCK4
5	‘Cocktail’ grapefruit	C. paradisi	Grapefruit	Wuhan; Hubei	Fruit	IFC1
6	‘Chachiensis’	C. reticulata	Mandarin	Jiangmen; Guangdong	Fruit	RNA extraction; IFC1
7	‘Shatang’ mandarin	C. reticulata	Mandarin	Jiangmen; Guangdong	Fruit	RNA extraction; AQF2; HLB3
8	‘Newhall’ navel orange	C. sinensis	Sweet orange	Wuhan; Hubei	Leaf and fruit	RNA extraction; IFC1; AQF2; CCK4
9	‘Newhall’ navel orange	C. sinensis	Sweet orange	Ganzhou; Jiangxi	Fruit	RNA extraction; AQF2; HLB3
10	‘Fengjie 72-1’ Navel Orange	C. sinensis	Sweet orange	Beibei, Chongqing	Fruit	RNA extraction
11	Trifoliate orange	P. trifoliata	Poncirus	Wuhan，Hubei	Fruit	RNA extraction; IFC1
Note: IFC1, identification of FGs compounds; AQF2, accurate quantification of FGs compounds; HLB3, citrus Huanglongbing infection; CCK4, citrus canker infection.

## Sheet: Table S3
Table S3. Mass spectrometry details and calibration curves of eight flavonoid 7-O-glucoside compounds.
Compounds	Retention time (min)	Collision energy (V)	Precursor ion (m/z)	Product ion (m/z)	Ultraviolet−visible spectroscopy (nm)	Regression equation*	Liner range (μmol/L)	Correlation coefficient (R2)
Prunin	10.08	20	435.13	273.07, 153.02, 147.04	282.8, 325.7	y = 8554.2x - 219.7	0.5-20	1
Hesperetin 7-O-glucoside	10.52	20	465.33	303.09, 177.05, 153.02	284	y = 8462.8x + 426.4	0.5-20	0.9998
Eriodictyol 7-O-glucoside	9.2	20	451.12	289.07, 163.04, 153.02	284.0, 328.0	y = 7706.4x - 1230.7	0.5-20	0.9997
Isosakuranin	12.26	20	449.11	287.05, 161.05, 153.02	282.8, 328.0	y = 8942.4x - 528.9	0.5-20	0.9998
Apigenin 7-O-glucoside	9.93	20	433.11	271.06, 153.02	266.0, 337.6	y = 8906.4x - 51.27	0.5-20	1
Diosmetin 7-O-glucoside	10.23	20	463.12	301.07	252.0, 346.0	y = 8793.9x - 356.6	0.5-20	0.9998
Acacetin 7-O-glucoside	11.8	20	447.13	285.07, 153.02	267.4, 332.8	y = 12249.0x -1277.0	0.5-20	0.9999
Kaempferol 7-O-glucoside	9.98	20	449.11	287.06, 153.02	265.0, 363.9	y = 6747.0x - 250.0	0.5-20	0.9999
Quercetin 7-O-glucoside	9.13	20	465.1	303.05, 153.02	254.3, 363.9	y = 11683.0x - 1566.5	0.5-20	0.9999
* Calibration curves: y is the area of the characteristic absorption peak; x is the concentration of an authentic calibration in extract solution.

## Sheet: Table S4
Table S4. GenBank accession numbers of sequences used in the phylogenetic tree.
Name	Accession number	Species	Function
AtUGT78D2	AY128739	Arabidopsis thaliana	Flavonol 3-O-glucosyltransferase
Ph3GT	AAD55985	Petunia hybrida	Kaempferol 3-O-beta-D-galactosyltransferase
VvGT1	AB047093	Vitis vinifera	Anthocyanidin 3-O-glucosyltransferase
VvGT5	AB499074	Vitis vinifera	Flavonoid 3-O-glucosyltransferases
VvGT6	AB499075	Vitis vinifera	Flavonoid 3-O-glucosyltransferases
Pf3GT	BAA19659	Perilla frutescens	Flavonoid 3-O-glucosyltransferase
Gt3GT	Q96493	Gentiana triflora	Anthocyanidin 3-O-glucosyltransferase
UF3GaT	BAA36972	Vigna mungo	Flavonoid 3-O-galactosyl transferase
Zm3GlcT	P16165	Zea mays	Anthocyanidin 3-O-glucosyltransferase
Ih5GT	Q767C8	Iris hollandica	Anthocyanidin 5-O-glucosyltransferase
Gt5GT7	B2NID7	Gentiana triflora	Anthocyanidin 5-O-glucosyltransferase
Ph5GT	BAA89009	Petunia hybrida	Anthocyanidin 5-O-glucosyltransferase
Th5GT	BAC54093	Torenia hybrid	Anthocyanidin 5-O-glucosyltransferase
Pf5GT	BAA36421	Perilla frutescens	Anthocyanidin 5-O-glucosyltransferase
AtF5GlcT	AAM91686	Arabidopsis thaliana	Anthocyanidin 5-O-glucosyltransferase
At7GlcT	NP_181217	Arabidopsis thaliana	Flavonol 7-O-glucosyltransferase
AtF7RhaT	NP_563756	Arabidopsis thaliana	Flavonol 7-O-rhamnosyltransferase
AtUGT73B4	NP_179151	Arabidopsis thaliana	Flavonol 7-O-glucosyltransferase
Sb7GlcT	BAA83484	Scutellaria baicalensis	Flavonoid 7-O-glucosyltransferase
NtIS5a	P93365	Nicotiana tabacum	Flavonoid 7-O-glucosyltransferase
Db7GlcT	Q9SMG6	Dorotheanthus bellidiformis	Flavonoid 7-O-glucosyltransferase
BvUGT73A4	Q5GIG8	Beta vulgaris	Flavonoid 7-O-glucosyltransferase
AtUGT79B1	NP_200217	Arabidopsis thaliana	Anthocyanidin 3-O-glucoside 2'''-O-xylosyltransferase
AtUGT79B6	NP_200212	Arabidopsis thaliana	Anthocyanidin 3-O-glucoside 2'''-O-xylosyltransferase
SiUGT94D1	BAF99027	Sesamum indicum	Sesaminol 2'-O-glucoside-O-glucosyltransferase
Cs1,6RhaT	DQ119035	Citrus sinensis	Flavanone 7-O-glucoside 6''-O-beta-L-rhamnosyltransferase
Cm1,2RhaT	AY048882	Citrus maxima	Flavanone 7-O-glucoside 2''-O-beta-L-rhamnosyltransferase
Ph3RT	CAA50376	Petunia hybrida	Anthocyanidin 3-O-glucoside rhamnosyltransferase
PtUGT79G16	Q43716	Petunia hybrida	Anthocyanidin 3-O-glucoside rhamnosyltransferase
Ip3GGT	XP_019194233	Ipomoea purpurea	Anthocyanidin 3-O-glucoside 2''-O-glucosyltransferase
CaUGT3(Cr1,6GlcT)	AB443870	Catharanthus roseus	Flavonoid glucoside 1,6-glucosyltransferase
FcCGT	A0A224AM54	Fortunella crassifolia	Flavonoid C-glucosyltransferase
CuCGT	NP_001306993	Citrus unshiu	Flavonoid C-glucosyltransferase
ChCGT	BBA18064	Citrus hanaju	Flavonoid C-glucosyltransferase
MiCGT	A0A0M4KE44	Mangifera indica	C-glucosyltransferase
FeCGTa	BAP90360	Fagopyrum esculentum	Flavonoid C-glucosyltransferase
FeCGTb	BAP90361	Fagopyrum esculentum	Flavonoid C-glucosyltransferase
ZmCGT	A0A096SRM5	Zea mays	Flavonoid C-glucosyltransferase
OsCGT	CAQ77160	Oryza sativa	Flavonoid C-glucosyltransferase

## Sheet: Table S5
Table S5. Primers used in this study.
Experiment	Primer name*	Sequence (5’-3’)	Sequence (3’-5’)
Gene clone	CitUGT73CG30	ATGGCTTCTGAAGGGAGATATGGC	TCAGGCGTTATCTATATGTTGGTGA
	CitUGT89D30	ATGTCGAGCTCTAACACCAGAACCA	TCATTTCGCATGAAGATTTCTCAA
	CitUGT90A31	ATGGGTTCAATTTCTTCTGATCATC	TTAGTCATGTTGCTCTAATTTGCAA
	CitUGT73CG31	ATGACAAGAGGAGATTCACTCG	TTATATCACTTCTGAGGATGGCT
	CitUGT89AK1	ATGCTGCCGGCCGGCGCTCAT	TCAAACTGCTGTCAAATTTTTTCCA
	CitUGT73AC12	ATGGACTCAAAATCTTCCCCAGT	TCAAATTCTGGACAGAGACTTGAGC
qRT-PCR	CitUGT89D30-q	GGTAGGGGCCTCGTTTTGAA	TATCATGGCCCCACCCACTA
	CitUGT90A31-q	GGGTCATAAGGACGGCTCAG	CAGTCCCTCACCACAAGTCC
	CitUGT89AK1-q	CCCAGCAACCAGGCTTCTTA	GGGTCCAGCCGAGAAAGAAA
	CitUGT73AC12-q	TTGGTTGCCAAGCGGATTTG	CGGCACTCACACTTTCAAGC
	β-actin	CCAAGCAGCATGAAGATCAA	ATCTGCTGGAAGGTGCTGAG
Prokaryotic expression	CitUGT73CG30-pMal-c2x	GAAGGATTTCAGAATTCGGATCCATGGCTTCTGAAGGGAGATATGGC	CCAGTGCCAAGCTTGCCTGCAGTCAGGCGTTATCTATATGTTGGTGA
	CitUGT89D30-pMal-c2x	GAAGGATTTCAGAATTCGGATCCATGTCGAGCTCTAACACCAGAACCA	CCAGTGCCAAGCTTGCCTGCAGTCATTTCGCATGAAGATTTCTCAA
	CitUGT90A31-pMal-c2x	GAAGGATTTCAGAATTCGGATCCATGGGTTCAATTTCTTCTGATCATCA	CCAGTGCCAAGCTTGCCTGCAGTTAGTCATGTTGCTCTAATTTGCAAG
	CitUGT73CG31-pMal-c2x	GAAGGATTTCAGAATTCGGATCCATGACAAGAGGAGATTCACTCG	CCAGTGCCAAGCTTGCCTGCAGTTATATCACTTCTGAGGATGGCT
	CitUGT89AK1-pMal-c2x	GAAGGATTTCAGAATTCGGATCCATGCTGCCGGCCGGCGCTCAT	CCAGTGCCAAGCTTGCCTGCAGTCAAACTGCTGTCAAATTTTTTCCA
	CitUGT73AC12-pMal-c2x	GAAGGATTTCAGAATTCGGATCCATGGACTCAAAATCTTCCCCAGT	CCAGTGCCAAGCTTGCCTGCAGTCAAATTCTGGACAGAGACTTGAGC
Overexpression	CgUGT89D30-PBI121	GAGAACACGGGGGACTCTAGAATGTCGAGCTCTAACACCAGAA	GGACTGACCACCCGGGGATCCTCATTTCGCATGAAGATTTCTC
	CgUGT90A31-PBI121	GAGAACACGGGGGACTCTAGAATGGGTTCAATTTCTTCTGATCA	GGACTGACCACCCGGGGATCCTTAGTCATGTTGCTCTAATTTGC
	CgUGT89AK1-PBI121	GAGAACACGGGGGACTCTAGAATGTTGCCGGCCGGCGCTCATAT	GGACTGACCACCCGGGGATCCTCACACTGCTGTCAAATTTTTTCC
	CgUGT73AC12-PBI121	GAGAACACGGGGGACTCTAGAATGGACTCAAAATCTTCCCCAGT	GGACTGACCACCCGGGGATCCTCAAATTCTGGACAGAGACTTGA
* Due to the highly similar sequences of citrus 7GlcTs, the gene clone, qRT-PCR, and prokaryotic expression vector construction were performed using the same primers
